# Supplementary material for: The effect of image position on the Independent Components of natural binocular images
Source: Sci Rep. 2018 Jan 11;8:449. doi: 10.1038/s41598-017-18460-1 (PMC5765131; doi:10.1038/s41598-017-18460-1)
Supplement: Supplementary file 1 — Dataset 1 [file 41598_2017_18460_MOESM1_ESM.xlsx]

## Sheet: fitted gabors
Scale 1=0.500 2=0.333 3=0.250 4=0.200 5=0.167 6=0.143 7=0.125 8=0.111 9=0.100	Eccentricity 1=Centre,2=Mid,3=Outer	Intensity Ratio	Frequency (left)	Frequency (right)	Phase (left)	Phase (right)	X position (left)	X position (right)	Y position (left)	Y position (right)	(	r	i	g	h	t	)
1	1	0.952853	0.15942	0.155536	0.258309	4.12634	14.4629	14.4629	14.1382	2.31672
2	1	0.137165	0.10729	0.119435	2.09729	4.31974	0	0	0	25
3	1	0.983301	0.120572	0.122039	5.28672	6.21637	11.0403	11.0403	11.7246	4.32567
4	1	0.895354	0.0783383	0.0782365	4.208	4.13568	11.4756	11.4756	12.3704	13.882
5	1	0.976434	0.053533	0.0528969	2.78349	2.4282	12.5676	12.5676	13.0913	12.3837
6	1	0.967191	0.0549627	0.0550736	3.70521	4.96487	7.26856	7.26856	6.45349	17.4744
7	1	0.997172	0.0508018	0.050762	4.12845	3.9788	4.99792	4.99792	5.47815	22.1021
8	1	0.962374	0.0572899	0.0577089	2.66996	4.78774	23.0256	23.0256	22.0593	10.7152
9	1	0.945382	0.0490252	0.0484463	3.48702	3.85382	17.0147	17.0147	16.8914	21.5175
1	2	0.0232104	0.144409	0.216637	0.537687	2.31626	1.44749	1.44749	0.00323155	15.0213
2	2	0.924075	0.13064	0.132695	0.73274	4.24521	12.6824	12.6824	15.7401	13.1793
3	2	0.717732	0.0821679	0.0808447	2.26937	2.36742	2.07607	2.07607	2.3273	1.32066
4	2			0.0947251		5.66967			10.0043	23.8081
5	2	0.950468	0.0450624	0.0429593	0.722709	0.615353	1.45103	1.45103	1.433	24.2614
6	2	0.992097	0.0463088	0.0459687	3.41745	6.0491	1.25023	1.25023	3.54602	20.1076
7	2	0.989573	0.0513153	0.051369	2.77626	1.23579	5.88816	5.88816	4.73928	21.0269
8	2	0.648384	0.0262526	0.029733	3.30314	0.664183	22.1136	22.1136	25	25
9	2	0.986222	0.0569408	0.057203	1.11667	1.00546	17.8895	17.8895	18.2467	4.7883
1	3	0.0423398	0.21496	0.190896	2.25764	2.02504	8.91119	8.91119	16.6503	14.9925
2	3	0.0249909	0.166176	0.122547	2.5047	6.13235	10.7	10.7	0	19.5694
3	3	0.0419766	0.0782913	0.0882702	1.2768	3.57011	8.80474	8.80474	0	7.17693
4	3	0.973994	0.0634592	0.0638128	5.14716	2.37357	9.86924	9.86924	9.19435	0
5	3	0.959961	0.0628764	0.0618269	3.22135	5.93169	15.6479	15.6479	15.8488	21.5239
6	3	0.955577	0.0406784	0.0397758	1.64009	4.8266	15.7955	15.7955	15.6364	18.5271
7	3	0.837135	0.0343445	0.0329839	3.76437	1.71117	0.202221	0.202221	3.01643	13.0917
8	3	0.910098	0.0371343	0.0376884	1.44817	4.38639	0	0	0	14.8301
9	3	0.93134	0.0208628	0.0213123	0.102345	2.94972	16.52	16.52	16.4549	18.0028
1	1	0.95051	0.177076	0.178332	5.16296	0.876382	16.8182	16.8182	16.0038	13.2481
2	1	0.918831	0.0528625	0.0519665	0.716345	3.30788	2.97829	2.97829	0	10.6109
3	1	0.976503	0.0448211	0.0453195	3.63231	0.432809	15.0023	15.0023	14.8517	13.7927
4	1	0.191047	0.0801365	0.0465929	4.06036	3.41305	22.9159	22.9159	25	9.08307
5	1	0.998178	0.0442616	0.0439785	6.22898	2.92714	6.92789	6.92789	5.44899	17.1257
6	1	0.974332	0.0691037	0.0680332	1.68799	1.96233	20.2869	20.2869	20.3991	9.48554
7	1	0.921302	0.046601	0.0450221	2.1015	2.12093	0	0	0	25
8	1	0.997725	0.0257044	0.0254076	1.03085	4.15161	16.1666	16.1666	16.1676	13.7395
9	1	0.947903	0.0378648	0.0368175	2.29519	3.0759	5.72096	5.72096	5.99497	7.94186
1	2	0.749051	0.17492	0.176656	0.090024	3.44298	3.92335	3.92335	6.56251	16.4702
2	2	0.900278	0.124344	0.125349	1.72447	5.07194	23.7246	23.7246	22.2688	3.32639
3	2	0.994491	0.0764385	0.0769171	2.22261	5.52187	17.432	17.432	17.5571	23.0932
4	2		0.0524657		5.94099		25	25
5	2	0.690086	0.0372166	0.0374205	3.13055	4.11684	0	0	0	15.9676
6	2	0.931043	0.0636068	0.0641406	3.14964	3.37959	24.8722	24.8722	23.4408	17.8806
7	2	0.925807	0.0331605	0.0327616	4.93265	5.75026	16.1557	16.1557	16.0943	12.219
8	2	0.947043	0.0392639	0.0387318	0.845159	3.12981	11.7434	11.7434	12.8681	22.6386
9	2	0.948585	0.0351278	0.0354109	1.27009	2.7495	11.8403	11.8403	12.0002	17.9988
1	3	0.0243246	0.191503	0.217576	0.674768	6.11764	2.43182	2.43182	0	0
2	3	0.0321322	0.158938	0.123744	4.82498	1.65153	13.6759	13.6759	0.735759	2.53296
3	3	0.955164	0.0718332	0.0702571	4.40959	4.78638	11.6081	11.6081	10.0955	20.7819
4	3	0.777666	0.0646215	0.0680544	1.69171	1.40381	1.5121	1.5121	1.78573	8.17293
5	3	0.98994	0.0607138	0.061308	3.19139	2.19142	12.8528	12.8528	13.734	19.0905
6	3	0.88273	0.0471738	0.0476446	0.302111	5.69413	11.1122	11.1122	12.1897	2.64728
7	3	0.946753	0.0234563	0.0236272	0.994915	2.27178	14.6918	14.6918	17.4521	10.2455
8	3	0.8787	0.0377402	0.0379511	6.26362	0.902373	25	25	23.6739	25
9	3	0.844965	0.0338078	0.0357034	1.65799	2.07749	25	25	25	11.9439
1	1	0.873878	0.141376	0.142306	1.86259	1.91129	16.6654	16.6654	17.0673	12.7721
2	1	0.869692	0.124087	0.124331	2.83969	3.16682	5.75876	5.75876	6.13394	5.90572
3	1	0.995191	0.0621786	0.062235	4.30792	1.04248	9.84884	9.84884	9.39271	25
4	1	0.967874	0.0689868	0.0685008	4.99505	4.5277	14.7241	14.7241	14.4556	22.89
5	1	0.998524	0.07744	0.0776005	0.322159	0.120982	5.07754	5.07754	5.08375	18.0292
6	1	0.982238	0.0369517	0.0369236	1.28323	4.47315	25	25	25	10.5199
7	1	0.966514	0.0180624	0.0180588	3.80302	0.66143	14.0988	14.0988	15.3279	8.15763
8	1	0.883259	0.0475104	0.0460131	5.83772	0.187877	10.9569	10.9569	11.337	1.56515
9	1	0.858853	0.0321486	0.0295601	2.13754	1.28715	17.6407	17.6407	17.7187	4.78165
1	2	0.0418887	0.152426	0.184674	6.00862	0.970579	23.8884	23.8884	25	4.01383
2	2	0.921551	0.140202	0.141235	4.11717	4.32434	0	0	0	21.6053
3	2	0.993784	0.0454709	0.0458963	3.38689	3.38052	10.2792	10.2792	10.1474	15.5372
4	2	0.878309	0.0768574	0.0743497	4.3521	3.30657	0	0	0	8.20059
5	2	0.969935	0.0700566	0.0700994	5.75071	5.63058	0	0	0	15.7883
6	2	0.945923	0.0460717	0.046543	4.21923	1.32997	23.6177	23.6177	23.5613	2.33389
7	2	0.996518	0.0404236	0.0406793	1.21993	6.0321	20.1509	20.1509	21.5026	3.05489
8	2	0.969382	0.0502221	0.0501009	2.55781	2.83704	10.9251	10.9251	11.0348	14.1854
9	2	0.990312	0.0252722	0.0254173	5.64113	2.22327	24.4226	24.4226	24.01	0.859403
1	3	0.00735642	0.199163	0.152526	4.67965	5.41771	19.9624	19.9624	1.91584	1.4819
2	3	0.0768367	0.103921	0.114501	0.00568307	2.93159	7.64376	7.64376	12.5992	1.84494
3	3	0.0441746	0.0830097	0.0947408	4.18923	3.64892	21.7098	21.7098	18.4052	25
4	3	0.984427	0.0847408	0.0883469	3.83912	5.9102	4.30173	4.30173	5.16348	17.4528
5	3	0.976058	0.035978	0.0360499	3.03188	6.11024	7.7284	7.7284	7.88155	25
6	3	0.997197	0.046	0.0475413	6.26451	5.19613	4.60154	4.60154	5.78979	10.3046
7	3	0.990972	0.0451444	0.0450742	1.55364	4.22699	2.64403	2.64403	2.95883	5.06902
8	3	0.927942	0.0388993	0.0379132	2.51319	4.70676	7.96537	7.96537	7.70332	22.9608
9	3	0.96869	0.0341919	0.0338136	4.1621	4.29344	15.6823	15.6823	15.7451	9.63191
1	1	0.0649405	0.207486	0.167264	2.45697	4.25271	25	25	25	0
2	1	0.940216	0.138387	0.136319	4.36894	2.01324	11.5994	11.5994	12.2675	3.75246
3	1	0.981856	0.0680891	0.0684612	4.19974	0.643428	4.68209	4.68209	5.32894	23.3789
4	1	0.22008	0.0348343	0.00664536	5.7444	4.8666	0	0	0	8.01499
5	1	0.981195	0.0480169	0.048702	6.09416	3.02739	0.456244	0.456244	0	9.04495
6	1	0.953176	0.0510515	0.0515463	3.08104	2.74646	4.94533	4.94533	5.50323	14.2775
7	1	0.951378	0.053098	0.0528205	4.90116	5.02287	9.61924	9.61924	9.78487	18.291
8	1	0.949865	0.0174224	0.0176366	4.66928	1.69668	11.5499	11.5499	11.7963	22.3771
9	1	0.935136	0.0285945	0.027277	3.71376	3.41925	24.7697	24.7697	25	5.1944
1	2	0.0137489	0.195999	0.161757	3.03717	3.27217	13.3511	13.3511	13.5125	0
2	2	0.924529	0.120242	0.120676	1.77048	2.62084	11.8703	11.8703	14.285	8.43459
3	2	0.928089	0.095663	0.0958991	4.6456	0.501924	9.43511	9.43511	9.7576	24.9736
4	2	0.885539	0.0721881	0.073308	1.31704	3.47354	4.37705	4.37705	3.56102	6.45073
5	2	0.979795	0.0632815	0.0626478	1.48899	1.71034	12.9198	12.9198	13.8382	12.4974
6	2	0.978656	0.0455238	0.0435445	2.46663	5.67852	1.55967	1.55967	1.45291	8.30788
7	2	0.97782	0.0416452	0.0420752	3.44439	0.726503	13.3204	13.3204	13.4685	5.87516
8	2	0.953845	0.0261129	0.0262824	5.18094	2.13062	6.3951	6.3951	6.25212	15.1688
9	2	0.922179	0.0288967	0.0301439	1.14198	2.74249	16.7631	16.7631	17.1597	19.7625
1	3	0.0331964	0.216455	0.189948	6.2566	4.32976	6.74551	6.74551	3.19467	9.01999
2	3	0.134985	0.144136	0.165884	2.53121	0.604274	6.25342	6.25342	12.0064	15.4417
3	3	0.972417	0.0920124	0.0923134	2.0094	2.93594	14.4787	14.4787	15.1277	18.7456
4	3	0.887555	0.0625695	0.0619937	0.827844	6.11234	7.20081	7.20081	6.3105	13.3764
5	3		0.0498493		1.35496		21.36	21.36
6	3	0.895842	0.0408965	0.0468264	2.4563	3.19841	1.82348	1.82348	0	1.18281
7	3
8	3	0.915011	0.0370085	0.0385339	4.81213	4.56455	21.2917	21.2917	21.4189	8.51888
9	3	0.987014	0.0340964	0.0342573	3.92765	5.81222	1.52964	1.52964	1.2353	4.81476
1	1	0.588125	0.00693157	0.00949812	1.65616	1.59381	15.5845	15.5845	13.8546	13.2212
2	1	0.997048	0.128322	0.126207	4.24345	1.19729	20.099	20.099	20.7522	3.3312
3	1	0.952988	0.0885247	0.087586	3.04987	6.27536	6.32815	6.32815	6.14391	11.2836
4	1	0.922606	0.0707278	0.0709679	3.41351	2.0016	10.3943	10.3943	8.07046	13.4119
5	1	0.967093	0.0486039	0.047908	1.42147	4.62652	5.92657	5.92657	6.38391	9.90887
6	1	0.975528	0.0641331	0.0639805	4.10751	3.79	20.925	20.925	20.5772	15.9878
7	1	0.982061	0.0498062	0.0502615	1.96947	1.85701	15.7285	15.7285	16.1547	7.38817
8	1	0.828364	0.042612	0.0437633	4.78151	6.22673	4.30471	4.30471	5.25659	19.1109
9	1	0.968151	0.039317	0.039357	5.89317	5.27929	17.6264	17.6264	18.4048	8.23536
1	2	0.0407046	0.169223	0.203793	5.36334	2.00284	2.07241	2.07241	14.8251	13.3469
2	2	0.984949	0.131542	0.134167	1.93324	5.86139	5.54768	5.54768	7.52601	9.35827
3	2	0.959029	0.0939166	0.0944556	5.76089	2.72467	8.42354	8.42354	9.68253	7.88603
4	2	0.925952	0.0927484	0.0931107	3.38821	3.64997	17.5151	17.5151	17.6724	5.76791
5	2	0.93739	0.054635	0.0546711	4.19491	1.36131	22.0532	22.0532	22.9948	12.6106
6	2	0.999141	0.0461964	0.0469676	0.235298	0.168563	12.606	12.606	12.5065	25
7	2	0.954874	0.0588838	0.0589376	0.0313473	0.382207	4.54951	4.54951	5.12812	5.49585
8	2	0.925283	0.0401601	0.0388109	2.3019	3.59205	4.81392	4.81392	5.82594	15.6545
9	2	0.967013	0.0442478	0.0432872	1.54138	0.948844	21.5469	21.5469	19.8918	1.2852
1	3	0.0142424	0.200566	0.157336	5.89019	0.240441	6.89452	6.89452	0.487221	17.5697
2	3	0.015702	0.156874	0.116446	4.80088	2.88676	0	0	24.3784	21.4771
3	3		0.101894		4.07336		25	25
4	3	0.186876	0.0111022	0.0645354	4.74212	1.07635	25	25	25	11.4415
5	3	0.89576	0.0637494	0.063704	5.49009	5.70413	21.1459	21.1459	20.36	3.80705
6	3	0.863758	0.0312695	0.0342702	4.19477	1.06644	24.0492	24.0492	24.0774	3.6618
7	3	0.982812	0.0418663	0.0418553	5.68241	1.04886	1.20691	1.20691	1.48736	10.4832
8	3	0.997328	0.0344408	0.0349936	3.886	1.31533	10.8393	10.8393	12.1168	20.261
9	3	0.942678	0.0356973	0.0344267	1.81756	2.32196	19.3836	19.3836	19.2094	14.5185
1	1	0.0707128	0.168749	0.151837	4.29214	0.13674	25	25	25	3.347
2	1	0.560706	0.0362297	0.0243821	1.43059	1.46417	19.2118	19.2118	19.6869	25
3	1	0.913698	0.0776216	0.0800203	1.79109	2.31564	10.7731	10.7731	11.8863	15.8197
4	1	0.930073	0.0681918	0.0670115	3.13394	2.29118	4.18453	4.18453	3.75011	15.8087
5	1	0.96969	0.0689563	0.069005	1.94046	1.29763	22.5678	22.5678	21.0717	4.89101
6	1	0.871025	0.0806355	0.0814824	0.694615	1.4762	5.94044	5.94044	6.67731	3.04451
7	1	0.999252	0.0337843	0.0334198	3.90251	0.800078	20.6308	20.6308	20.2893	19.5567
8	1	0.919063	0.0531533	0.0536854	5.0797	4.97521	2.58072	2.58072	2.03532	20.4501
9	1	0.877344	0.023745	0.0239712	4.52231	4.40171	11.4959	11.4959	10.9196	25
1	2	0.0205805	0.18154	0.238401	0.121445	4.08688	20.4201	20.4201	25	0
2	2	0.989027	0.106374	0.105351	4.29383	3.80274	12.2647	12.2647	11.8446	15.7269
3	2	0.9455	0.0739732	0.07537	1.12091	3.11122	11.4339	11.4339	10.1711	22.3222
4	2	0.920678	0.0493156	0.0480749	2.87441	0.0378377	0	0	0	7.38555
5	2	0.970128	0.0604011	0.0609558	2.73916	5.72476	22.3315	22.3315	22.1762	5.49354
6	2	0.982294	0.0418484	0.0424579	5.35486	2.5826	20.8936	20.8936	20.6505	22.0232
7	2	0.95418	0.0260399	0.0267159	2.8926	5.6804	10.1703	10.1703	11.3194	1.45271
8	2		0.0400995		3.45827		22.5656	22.5656
9	2	0.929213	0.0362049	0.0357967	5.64345	5.46384	23.7979	23.7979	24.1024	1.30784
1	3	0.0434496	0.200682	0.178202	1.57721	1.41134	3.87347	3.87347	12.0611	2.87917
2	3	0.03374	0.125348	0.102137	0.404772	4.61523	9.10122	9.10122	8.41693	2.42665
3	3	0.931512	0.0499797	0.0494957	0.178367	0.00194302	12.4473	12.4473	12.2767	15.721
4	3	0.0760399	0.0927843	0.0615628	3.92851	3.65758	0.663388	0.663388	2.10111	24.8741
5	3	0.981072	0.0633188	0.0627948	2.99232	0.0538921	4.31481	4.31481	4.78878	18.6841
6	3	0.942445	0.0316472	0.0304959	0.605304	4.22822	9.67991	9.67991	10.4122	0
7	3			0.0460289		3.15218			25	22.3223
8	3	0.851635	0.0372524	0.0360929	2.6835	4.31189	23.9113	23.9113	25	2.18912
9	3	0.888637	0.0353308	0.0335706	5.89089	0.822991	5.37525	5.37525	5.31172	24.7754
1	1	0.824539	0.223072	0.223722	2.07256	4.85882	19.0908	19.0908	21.7145	11.9804
2	1	0.935731	0.156976	0.158977	1.16309	2.53764	5.68423	5.68423	5.87709	6.72403
3	1	0.987633	0.0820118	0.0824747	2.62653	5.80951	8.24222	8.24222	8.24097	14.4477
4	1	0.95786	0.0552971	0.0558999	2.30075	1.00506	24.1651	24.1651	23.9669	3.77585
5	1	0.966989	0.0572005	0.0558332	1.915	1.84624	11.4313	11.4313	11.476	21.8612
6	1	0.970585	0.0310476	0.0311065	3.71634	0.592913	8.04235	8.04235	7.94765	14.3939
7	1		0.0639673		0.0331136		22.2203	22.2203
8	1	0.987901	0.0498602	0.0496789	5.21734	5.41978	10.7263	10.7263	10.8172	13.4294
9	1	0.718186	0.00247101	0.0017128	1.61583	1.69038	15.3908	15.3908	18.9221	0
1	2	0.0116272	0.144262	0.225003	6.03849	4.08952	25	25	13.6777	24.4357
2	2	0.0324264	0.103405	0.0935211	2.06595	3.1524	0.509359	0.509359	0.834672	1.811
3	2	0.863221	0.0835812	0.082919	0.881834	5.34911	5.42095	5.42095	4.21687	14.9449
4	2	0.955001	0.0694197	0.0686204	5.85478	1.24208	6.68268	6.68268	5.18666	25
5	2	0.831321	0.0308475	0.0286309	0.188887	4.46544	17.6562	17.6562	18.264	25
6	2	0.922387	0.0397354	0.0394753	1.62485	1.79202	11.2845	11.2845	11.9409	0
7	2	0.712503	0.0394244	0.0383863	5.33197	3.44608	25	25	20.63	22.4447
8	2	0.90082	0.0325813	0.0320904	3.89668	1.16442	23.8041	23.8041	22.8723	13.096
9	2	0.988067	0.0418201	0.0404614	0.510404	4.5506	15.5793	15.5793	16.4445	3.29089
1	3	0.0646228	0.202179	0.198682	1.28313	0.882086	3.54366	3.54366	5.88496	18.4801
2	3	0.922553	0.1157	0.125316	5.79454	0.50153	14.349	14.349	14.0201	14.422
3	3	0.864242	0.101129	0.100415	4.87195	1.78862	1.04052	1.04052	1.90879	6.09594
4	3	0.773058	0.0811172	0.0842129	0.832598	5.79164	22.867	22.867	23.4756	3.13582
5	3	0.122223	0.0718461	0.000780005	3.18591	1.66115	1.55434	1.55434	0	16.0705
6	3	0.988853	0.0577725	0.0561031	0.227488	3.19778	8.50086	8.50086	1.88382	5.36403
7	3	0.890824	0.023104	0.0263167	2.28343	2.59994	24.24	24.24	24.44	1.40083
8	3	0.971175	0.0249456	0.0253034	4.65952	1.47325	10.1514	10.1514	6.92869	9.38735
9	3	0.978749	0.0343193	0.0342432	6.17916	4.93226	11.3058	11.3058	12.1429	22.6855
1	1	0.956288	0.170734	0.171918	1.80584	5.91425	19.9717	19.9717	19.5827	12.1359
2	1	0.820246	0.0848751	0.0773218	0.344114	0.567954	1.10174	1.10174	1.24561	13.7907
3	1	0.986914	0.0812842	0.0808183	5.03884	1.87171	18.3484	18.3484	18.6939	18.5465
4	1	0.946542	0.0578369	0.058241	3.40393	0.2617	14.8083	14.8083	14.8368	9.25648
5	1	0.987196	0.0587921	0.0575715	5.82835	5.65026	18.4298	18.4298	18.4003	25
6	1	0.88059	0.00293549	0.00248484	4.60213	1.49363	13.8166	13.8166	17.1846	16.2471
7	1	0.985049	0.0289507	0.0290409	2.65098	6.05679	12.9895	12.9895	13.1161	16.6132
8	1	0.998905	0.0264267	0.0262272	2.53622	5.51333	7.56948	7.56948	7.17563	17.7885
9	1	0.959257	0.0359306	0.0365065	2.03917	6.22708	21.6857	21.6857	22.5328	24.6905
1	2	0.19953	0.181256	0.187298	3.05916	2.19132	11.5523	11.5523	15.9338	14.8497
2	2	0.976771	0.11978	0.117989	4.00691	1.73786	17.5718	17.5718	18.0567	23.1781
3	2	0.956284	0.0673391	0.0690782	0.281932	3.47975	9.60313	9.60313	10.8845	23.3022
4	2	0.929007	0.0702459	0.0704254	0.2668	4.19093	16.5288	16.5288	16.1147	13.7822
5	2	0.84883	0.0644896	0.0625603	4.54573	4.46796	0	0	0	2.83329
6	2	0.968054	0.0384823	0.0383757	2.25164	5.4857	0	0	0	11.4954
7	2	0.979346	0.0443205	0.0447911	3.00992	4.39884	5.85749	5.85749	7.32966	4.9453
8	2	0.98971	0.0341665	0.0337042	2.53563	4.93989	7.6317	7.6317	7.29098	3.1641
9	2	0.970422	0.0365888	0.0374556	4.84607	4.18162	4.77977	4.77977	4.9732	3.42329
1	3	0.989702	0.0494649	0.0499348	2.54912	0.99283	17.4491	17.4491	21.4272	13.4287
2	3	0.0497287	0.111747	0.130176	2.03179	3.33712	14.9414	14.9414	0	12.3276
3	3	0.0289188	0.078234	0.102492	5.94289	2.16025	24.8288	24.8288	25	4.08221
4	3	0.0491135	0.0703216	0.0562375	5.44684	3.47296	6.54195	6.54195	1.12848	23.7072
5	3	0.962718	0.0531853	0.0530626	2.539	2.49347	10.1467	10.1467	10.5443	0
6	3	0.821925	0.0552676	0.00312153	5.21413	1.95533	2.51494	2.51494	12.1033	7.71259
7	3	0.841506	0.045644	0.0459653	2.41661	2.41466	23.1301	23.1301	23.2569	1.21994
8	3	0.984072	0.0341262	0.0341083	6.12626	5.74181	15.9959	15.9959	16.822	11.2517
9	3	0.861557	0.0100808	0.0106979	4.01709	0.510995	1.42232	1.42232	0	10.1297
1	1	0.314225	0.176248	0.175348	0.460288	5.01287	5.80886	5.80886	4.32196	4.61882
2	1	0.976031	0.118993	0.116282	5.32311	2.50474	3.98472	3.98472	4.56054	6.35201
3	1		0.064188		0.522452		24.7258	24.7258
4	1	0.927321	0.0594011	0.0597756	3.72801	0.522472	9.0801	9.0801	9.1021	12.1275
5	1	0.959557	0.0534923	0.0542393	0.107912	3.94327	7.28294	7.28294	6.59951	6.24946
6	1	0.201648	0.0663834	0.00630915	1.08085	1.61146	0.0804984	0.0804984	1.35872	13.0462
7	1	0.97714	0.0483257	0.0474655	2.76471	3.0673	15.4324	15.4324	15.498	12.7374
8	1	0.996094	0.0572331	0.0543157	5.33001	5.24589	3.51584	3.51584	4.14873	1.38826
9	1	0.963284	0.0404802	0.0406841	5.69762	5.69027	6.12486	6.12486	6.56172	14.1711
1	2	0.728655	0.20305	0.21124	2.68249	3.43977	5.48671	5.48671	6.6376	16.9266
2	2	0.99158	0.112328	0.112396	0.706943	1.83492	12.9709	12.9709	11.3431	20.6138
3	2	0.978279	0.106701	0.106963	0.44834	1.55449	13.6318	13.6318	14.4635	10.0778
4	2	0.926303	0.0620536	0.0623585	2.77159	0.822882	24.9265	24.9265	24.4223	3.53814
5	2	0.758953	0.0624877	0.05934	5.39549	5.00525	18.7353	18.7353	18.9431	6.02664
6	2	0.881362	0.0421255	0.0419213	4.77434	1.71518	25	25	25	11.0862
7	2	0.973647	0.0598531	0.0606785	6.13893	0.658915	3.24702	3.24702	4.33134	15.722
8	2	0.929268	0.0288534	0.0292405	0.252397	3.74105	11.2772	11.2772	10.7874	17.9956
9	2	0.998789	0.028865	0.0284565	4.92722	1.90767	8.9612	8.9612	8.91789	11.1085
1	3	0.0311523	0.169829	0.203369	5.19574	5.09955	9.59727	9.59727	14.7608	0
2	3	0.025977	0.174128	0.124806	3.73585	5.65946	3.2018	3.2018	2.71389	23.7207
3	3	0.0740875	0.0792837	0.100004	5.71249	1.94853	14.4852	14.4852	13.7898	6.34903
4	3	0.918403	0.0653693	0.0645161	1.54909	1.30394	12.883	12.883	13.5657	24.0989
5	3	0.895323	0.0592602	0.0584536	4.10371	4.10067	0	0	0	7.69076
6	3	0.860695	0.0517909	0.0512605	3.62213	2.94321	20.5872	20.5872	20.3169	22.5372
7	3	0.985393	0.0376351	0.0373503	4.04756	1.22	3.73676	3.73676	4.44257	6.82159
8	3	0.972777	0.0461955	0.0452832	1.18281	1.18267	0	0	0.196816	17.0325
9	3	0.914829	0.0471215	0.0479972	1.18854	1.35185	10.3766	10.3766	12.0423	9.37704
1	1	0.926381	0.125264	0.125737	1.95389	5.21199	9.73515	9.73515	9.87003	9.98549
2	1	0.959914	0.0422513	0.0394124	1.11261	4.07766	25	25	25	0
3	1	0.995015	0.0782379	0.0768846	3.79527	0.705559	18.4376	18.4376	19.131	19.1201
4	1	0.96032	0.0948661	0.097022	5.17572	6.06719	6.53461	6.53461	7.0526	2.54442
5	1	0.966319	0.062209	0.062382	0.508188	0.133569	0	0	0.409995	18.6859
6	1	0.982238	0.0692965	0.0695542	6.13531	5.97739	6.02088	6.02088	6.15727	13.4546
7	1	0.939308	0.0371704	0.0376857	6.23896	2.56888	3.95422	3.95422	3.21238	14.7894
8	1	0.682788	0.0191914	0.0244792	4.60328	5.84738	5.38108	5.38108	0	8.01661
9	1	0.951798	0.0181848	0.0187688	6.19019	2.90989	2.3994	2.3994	1.95471	25
1	2	0.0197365	0.207292	0.170017	4.35888	1.74516	22.8443	22.8443	1.91257	1.6972
2	2	0.920003	0.108149	0.107191	2.94943	3.18782	19.6429	19.6429	19.938	16.2006
3	2			0.0935457		5.98402			22.7906	15.112
4	2	0.933865	0.0625648	0.0623638	2.69409	2.3803	1.16435	1.16435	1.5359	16.2805
5	2	0.918275	0.0779138	0.0786966	0.320005	0.33278	14.4668	14.4668	15.2285	0.483561
6	2	0.98867	0.0445059	0.0444981	5.11472	1.91043	15.0151	15.0151	15.5672	1.96876
7	2	0.939046	0.0509088	0.0534792	5.24745	5.37804	3.15551	3.15551	3.60491	1.32961
8	2	0.923902	0.0426151	0.0415326	4.78234	5.48334	11.5747	11.5747	12.1277	13.9512
9	2	0.962198	0.0273233	0.0272169	5.03929	1.52249	6.50341	6.50341	6.24385	22.3188
1	3	0.0109871	0.20589	0.164539	4.0027	0.689325	25	25	3.96803	22.8356
2	3	0.0729679	0.122778	0.10935	3.46337	2.41867	19.3769	19.3769	25	22.4298
3	3		0.0941321		3.524		22.9998	22.9998
4	3	0.99047	0.0728891	0.0761333	3.64071	5.26471	7.05491	7.05491	4.60113	18.0461
5	3	0.903702	0.0315572	0.032642	4.11268	0.230117	15.0425	15.0425	13.4184	8.75234
6	3	0.765917	0.000723393	0.000795443	4.84192	1.63296	24.3742	24.3742	18.0933	24.1801
7	3	0.953384	0.043562	0.0418239	5.74843	2.35591	12.6204	12.6204	12.3126	4.37622
8	3	0.863905	0.0341364	0.034232	3.37832	5.46456	2.403	2.403	5.26273	21.6105
9	3	0.881017	0.0165194	0.0159841	3.12848	5.38744	15.9061	15.9061	20.6304	17.1944
1	1	0.804215	0.183645	0.182606	0.0787198	1.80438	12.8793	12.8793	11.8892	5.04641
2	1	0.954557	0.111651	0.111347	4.65465	5.00426	18.8415	18.8415	18.3339	22.6109
3	1	0.919489	0.112434	0.113185	1.99013	2.39195	4.74718	4.74718	5.25359	7.18441
4	1	0.914209	0.0802859	0.0782123	3.99424	5.44629	22.0293	22.0293	25	1.78453
5	1	0.999168	0.0521316	0.0512245	1.60965	5.06038	8.31304	8.31304	16.2028	1.2416
6	1	0.961153	0.051082	0.0521817	2.90698	3.20386	0.40828	0.40828	0.503022	8.61276
7	1	0.74288	0.0509349	0.0493915	4.18223	4.52145	16.7121	16.7121	16.859	19.9238
8	1	0.952984	0.0493722	0.0501913	3.51449	3.92244	18.4218	18.4218	18.4131	17.3739
9	1	0.982195	0.0109783	0.0105288	0.968987	4.11912	16.2393	16.2393	15.9439	23.7045
1	2	0.99506	0.0750974	0.0735515	4.6329	5.55215	1.47105	1.47105	0.345786	21.9426
2	2	0.859507	0.140117	0.141774	2.3675	2.28125	25	25	25	10.2235
3	2	0.808623	0.0905351	0.0913308	1.59954	4.85242	0	0	0	11.8284
4	2	0.892011	0.0615963	0.0594893	1.83945	5.7882	7.95179	7.95179	8.02354	10.8228
5	2	0.998344	0.0493309	0.0490339	5.89546	2.33203	7.20163	7.20163	6.95457	14.4974
6	2	0.96819	0.0658245	0.0661747	5.03572	5.25672	9.43377	9.43377	9.52613	6.41426
7	2	0.231187	0.0338711	0.00789745	4.57191	4.67168	4.82671	4.82671	5.1724	6.84704
8	2	0.987181	0.0334294	0.032536	2.73038	5.21805	21.3408	21.3408	20.6326	17.2132
9	2	0.973849	0.0378549	0.0372976	1.007	1.34855	25	25	22.834	1.06026
1	3	0.0111348	0.200983	0.177062	6.11809	3.95315	9.83447	9.83447	2.95332	24.6639
2	3	0.0236289	0.151154	0.109012	0.754886	3.67976	10.1782	10.1782	25	9.26428
3	3	0.94526	0.0544807	0.055397	0.668881	4.35396	15.0149	15.0149	13.5009	14.2363
4	3	0.971148	0.0635035	0.0636587	5.4363	5.20474	8.85707	8.85707	8.21633	21.4524
5	3	0.679832	0.00350304	0.00682484	1.45355	1.43634	25	25	23.9074	11.8908
6	3		0.0514202		2.64156		15.4684	15.4684
7	3	0.992853	0.0396664	0.0393425	4.09535	1.32357	15.9541	15.9541	16.1468	2.30783
8	3	0.911264	0.0420369	0.04072	3.09966	0.535701	12.917	12.917	11.513	17.6366
9	3	0.991871	0.0388815	0.0390256	5.17489	5.11412	0	0	0	0
1	1	0.854143	0.177601	0.167303	6.26965	5.85909	14.2728	14.2728	15.0105	0.980252
2	1	0.996707	0.124479	0.123888	2.67165	3.47218	11.4322	11.4322	12.5887	1.56536
3	1	0.930551	0.0872553	0.0858495	2.59983	1.61134	5.17321	5.17321	4.71422	11.4517
4	1	0.952316	0.0705928	0.0701323	3.08462	2.45746	18.2783	18.2783	18.8266	2.9472
5	1	0.282063	0.061151	0.0086641	4.49221	2.90594	4.49849	4.49849	5.51377	9.97856
6	1	0.974978	0.05625	0.0570555	0.528176	0.566849	0	0	0	7.68981
7	1	0.943542	0.0192619	0.0193777	1.48784	4.63551	7.78203	7.78203	7.96008	9.37723
8	1	0.896065	0.0136814	0.0144347	5.72793	2.62625	1.13877	1.13877	1.40668	3.98843
9	1	0.999719	0.0144722	0.0143187	4.97024	4.47396	10.3089	10.3089	10.3043	16.2109
1	2	0.139717	0.179771	0.195896	5.84738	0.690343	18.7263	18.7263	17.295	11.4735
2	2	0.965389	0.119646	0.117309	2.89635	5.21419	25	25	25	17.912
3	2	0.878675	0.0232786	0.0241447	3.44026	1.21284	19.6416	19.6416	15.4692	24.508
4	2	0.942766	0.066139	0.0654427	4.99889	2.19306	3.11938	3.11938	4.582	16.2852
5	2	0.99643	0.0638918	0.0619884	1.74316	1.43979	17.9391	17.9391	18.4243	8.48365
6	2	0.955172	0.0591035	0.0590655	1.96474	2.25416	11.7066	11.7066	12.228	2.67644
7	2	0.965345	0.0486565	0.0491805	6.1075	0.0452022	4.623	4.623	5.09252	12.6488
8	2	0.942696	0.041633	0.0405552	0.134487	0.574051	4.90711	4.90711	5.025	7.59647
9	2	0.878735	0.0383418	0.0379747	4.9786	5.87199	4.5485	4.5485	5.0659	10.8044
1	3	0.0291714	0.185628	0.214557	2.92787	1.26043	14.7189	14.7189	17.1994	16.709
2	3	0.0453383	0.117266	0.128771	1.63879	4.56972	18.7554	18.7554	13.8311	16.2679
3	3	0.926328	0.0560602	0.0544217	0.619196	3.82382	25	25	25	18.3266
4	3	0.0213018	0.0670482	0.0860035	0.412844	5.91829	3.67346	3.67346	7.92326	14.0223
5	3	0.975835	0.071045	0.0732792	5.37997	4.90806	8.54225	8.54225	6.98612	16.5271
6	3	0.891275	0.0439765	0.0432492	2.50011	2.24841	15.1831	15.1831	14.6124	11.9111
7	3	0.912272	0.0335671	0.0357016	3.73715	1.0643	11.3107	11.3107	12.8088	17.2572
8	3	0.914812	0.0351879	0.0340371	2.93083	2.84228	7.7155	7.7155	7.32935	11.4096
9	3	0.994122	0.0301285	0.0303673	2.85725	5.22188	13.3257	13.3257	13.8873	1.95633
1	1	0.923394	0.178313	0.179781	3.60593	0.815151	16.0734	16.0734	17.6172	13.7258
2	1	0.913491	0.0945954	0.0948373	3.83452	3.65431	0	0	0	17.5985
3	1	0.953784	0.0756712	0.0749991	3.00757	3.80536	23.6616	23.6616	24.7913	12.9508
4	1	0.93508	0.080443	0.0783691	2.33489	3.11172	16.1527	16.1527	17.0957	3.64827
5	1	0.982555	0.0517316	0.0517035	1.54781	4.61375	6.89461	6.89461	6.55046	20.6496
6	1	0.919779	0.0597792	0.0594298	4.52193	4.51123	22.5528	22.5528	22.0264	20.6867
7	1	0.873588	0.0477522	0.0469719	0.574348	0.428857	19.1142	19.1142	19.1563	4.081
8	1	0.994759	0.0416282	0.042711	3.93827	3.9704	5.80948	5.80948	5.66227	21.3122
9	1	0.962355	0.0210706	0.0205789	4.09357	5.30658	12.8443	12.8443	13.263	1.70333
1	2	0.952649	0.0702003	0.0695255	4.94715	1.39652	17.405	17.405	22.4742	21.8004
2	2	0.948998	0.111593	0.11475	4.22163	2.25147	12.3273	12.3273	13.7375	20.5449
3	2	0.926823	0.0859027	0.0843464	1.69934	0.998047	22.3242	22.3242	21.4629	4.09786
4	2	0.95694	0.0712869	0.0710066	3.93536	0.67032	11.3652	11.3652	11.9244	0
5	2	0.988225	0.0522906	0.0518554	6.09681	1.28071	11.4865	11.4865	10.5149	24.3723
6	2	0.91418	0.0459775	0.0452013	4.72681	2.58666	22.7788	22.7788	24.4408	13.2996
7	2	0.962576	0.0433194	0.0421347	2.92885	4.4574	22.5313	22.5313	23.8368	2.95074
8	2	0.990604	0.0216947	0.0221789	3.79381	0.609488	9.49723	9.49723	10.2884	5.6099
9	2	0.876377	0.0368976	0.0364161	4.63626	6.21392	4.37666	4.37666	5.5718	15.2447
1	3	0.0272768	0.226734	0.180936	5.50109	5.11604	0	0	9.04259	6.99362
2	3	0.052347	0.115693	0.139104	3.30018	4.62481	9.21746	9.21746	10.7426	20.5935
3	3	0.912862	0.0672888	0.0684667	4.33341	4.40098	14.0371	14.0371	14.201	12.0899
4	3			0.0757217		0.730424			25	12.3075
5	3	0.979907	0.0523472	0.0525784	5.32703	5.2045	3.6816	3.6816	3.59475	11.3689
6	3	0.943982	0.017696	0.0181068	3.38324	0.552151	14.4334	14.4334	14.8287	24.0739
7	3	0.947466	0.0393912	0.038663	1.89775	4.94661	20.6203	20.6203	20.6565	12.4643
8	3	0.807195	0.037337	0.0366031	0.316308	3.86824	25	25	20.2727	16.8469
9	3		0.0411615		1.96222		24.2142	24.2142
1	1	0.986532	0.200713	0.205927	4.98641	5.87129	5.72788	5.72788	6.21632	18.0516
2	1	0.94786	0.142958	0.144049	2.81589	3.16508	25	25	25	18.9477
3	1	0.907545	0.108074	0.108429	5.25071	0.330631	17.4447	17.4447	16.5458	6.85164
4	1	0.826497	0.00333069	0.00268285	4.79943	1.66568	16.0894	16.0894	17.0592	4.88839
5	1	0.98062	0.0606203	0.0609372	4.50558	4.40332	17.4525	17.4525	17.6132	21.1898
6	1	0.960388	0.048236	0.0461627	2.91378	2.88611	15.2834	15.2834	16.1657	2.28397
7	1	0.861005	0.0417349	0.0427778	5.30334	6.01934	24.4534	24.4534	25	7.53832
8	1	0.968461	0.0223262	0.0228318	6.20375	3.03891	16.4012	16.4012	16.6246	12.6118
9	1	0.959028	0.022802	0.0229957	1.99341	1.81925	12.5944	12.5944	12.6757	13.9133
1	2	0.0179397	0.166527	0.217142	2.77075	2.5168	25	25	19.718	19.9126
2	2	0.972283	0.139832	0.142682	0.715059	4.17573	16.5018	16.5018	14.1129	12.3438
3	2	0.944291	0.0640047	0.0732338	5.70186	5.60885	0	0	0	25
4	2	0.988758	0.0644961	0.0645617	0.098898	0.808539	17.2382	17.2382	16.8236	17.2809
5	2	0.905752	0.0451559	0.0450906	4.685	4.9441	7.02979	7.02979	7.18569	5.98736
6	2	0.888561	0.0552095	0.0559542	1.5489	3.06433	7.43641	7.43641	6.52053	5.72785
7	2	0.81535	0.0366779	0.0375148	4.04936	5.51388	20.3441	20.3441	25	22.2207
8	2	0.919495	0.0293976	0.0286406	0.162827	3.56528	20.0739	20.0739	19.3848	7.82065
9	2	0.86485	0.0328416	0.0321784	1.90445	0.612293	7.36471	7.36471	8.1179	0.749557
1	3	0.0321171	0.209564	0.252387	2.22627	5.42015	12.5522	12.5522	6.87908	10.5432
2	3	0.0413904	0.105226	0.125272	0.582551	5.08638	14.7136	14.7136	5.73655	15.5441
3	3	0.0229323	0.0994221	0.0817217	2.27967	1.868	11.1966	11.1966	4.42101	14.9723
4	3	0.927306	0.0661314	0.0649327	5.42503	4.99955	10.4377	10.4377	10.332	0
5	3	0.459104	0.0911509	0.0728284	0.988935	0.362439	14.1112	14.1112	25	19.9255
6	3	0.994833	0.0441272	0.0439636	0.911788	4.28366	9.88631	9.88631	10.8863	18.9949
7	3			0.0376004		3.62857			23.7076	24.7204
8	3	0.985743	0.046581	0.0464169	4.24487	6.13179	4.48616	4.48616	4.31214	14.5367
9	3	0.839102	0.0466319	0.0480466	4.75102	5.43891	16.3576	16.3576	16.7068	16.8308
1	1	0.844229	0.196665	0.19804	0.0589977	0.816652	3.97091	3.97091	4.45998	8.90418
2	1	0.932334	0.0363988	0.0371304	5.67721	2.56095	6.87338	6.87338	7.79762	15.4965
3	1	0.959066	0.111564	0.113564	0.107752	0.0179203	12.1086	12.1086	12.3195	17.8214
4	1	0.992147	0.0599441	0.0594931	1.57101	5.02296	3.50755	3.50755	3.27238	23.3002
5	1	0.942057	0.0745708	0.0774973	3.56743	3.48103	23.5228	23.5228	23.5298	25
6	1	0.782643	0.047101	0.0477925	4.44723	4.58623	12.1506	12.1506	11.5486	25
7	1	0.957687	0.0519796	0.0521284	2.08765	2.43	13.6536	13.6536	13.9518	21.1266
8	1	0.887587	0.00598623	0.00679417	4.4678	1.27911	3.19539	3.19539	3.00889	15.2405
9	1	0.999461	0.0261676	0.0262076	1.29512	4.85424	17.0199	17.0199	17.6765	3.95612
1	2	0.734853	0.174036	0.171168	0.405934	4.11813	7.51491	7.51491	9.22193	7.9078
2	2	0.0883913	0.138459	0.109652	1.71946	5.44307	3.08374	3.08374	2.09733	1.45625
3	2	0.970339	0.0754648	0.0735876	5.87004	5.78852	24.9516	24.9516	24.926	12.1623
4	2	0.933384	0.0691521	0.0677648	5.60649	5.44715	21.6687	21.6687	21.7548	20.5331
5	2	0.894018	0.0602693	0.0592714	6.0187	5.63231	23.1401	23.1401	23.618	1.15112
6	2	0.976643	0.037329	0.0441135	5.37461	6.04593	24.5286	24.5286	25	12.0407
7	2	0.914979	0.0425186	0.0419961	2.78969	0.690303	2.93646	2.93646	4.18108	13.9483
8	2	0.198498	0.0104529	0.0401569	1.58521	2.26446	9.96721	9.96721	9.84641	5.16317
9	2	0.8016	0.0374245	0.0385301	4.32765	5.94328	1.53232	1.53232	2.67453	5.07448
1	3	0.337881	0.000220986	0.179422	1.01703	5.7191	12.5225	12.5225	19.8093	9.11287
2	3	0.988448	0.126903	0.130916	1.11826	3.42242	15.5958	15.5958	15.4282	13.4484
3	3	0.886722	0.0946765	0.0929122	0.629898	5.05018	21.5312	21.5312	25	10.6144
4	3	0.941206	0.0788435	0.079182	0.256197	4.95231	19.8239	19.8239	22.6702	24.2841
5	3	0.971191	0.0579335	0.0579978	3.47565	0.573668	5.82589	5.82589	5.93281	2.33942
6	3	0.788958	0.0500633	0.0488535	3.0156	1.18144	0.632853	0.632853	2.26383	19.7543
7	3	0.972424	0.0377082	0.0387235	4.42452	1.45551	24.6613	24.6613	24.3533	6.65079
8	3	0.427587	0.000792224	0.00168722	4.55861	1.27955	25	25	23.8212	22.7057
9	3	0.975097	0.0424516	0.0420748	0.308372	0.536163	12.9737	12.9737	12.1413	13.2593
1	1	0.806389	0.183092	0.186939	0.909642	0.588565	16.4634	16.4634	16.3882	21.7192
2	1	0.858579	0.139281	0.141758	4.43749	0.231106	9.59632	9.59632	8.34468	4.87
3	1	0.985899	0.0795806	0.0780233	1.29878	4.61172	21.2089	21.2089	21.4838	9.207
4	1	0.966485	0.0879516	0.0878211	0.857505	0.877727	12.2789	12.2789	12.1968	17.6191
5	1	0.985471	0.0536954	0.052598	2.1358	2.21812	1.3793	1.3793	1.33989	12.2961
6	1	0.976986	0.0521141	0.0513576	3.70229	2.65828	21.3089	21.3089	22.5301	3.83801
7	1		0.0366505		3.87542		22.9174	22.9174
8	1	0.96713	0.0388867	0.0392947	6.21986	4.34711	15.1652	15.1652	16.113	20.1827
9	1			0.0401509		3.95499			10.3214	21.0842
1	2	0.809173	0.185123	0.195238	3.78989	3.99518	11.5998	11.5998	12.0886	15.0509
2	2	0.976935	0.112731	0.113535	3.34798	0.255802	16.3854	16.3854	16.3189	9.78015
3	2	0.932705	0.0766491	0.0771337	2.38483	5.20402	6.1474	6.1474	5.99782	10.9714
4	2	0.911267	0.0759063	0.076723	1.70046	2.12006	9.60585	9.60585	1.48181	12.1055
5	2	0.990925	0.0498954	0.0491132	5.72019	2.92347	16.4484	16.4484	17.3332	5.09418
6	2	0.886639	0.0368056	0.0376747	1.99404	3.0715	13.5974	13.5974	15.6351	0
7	2	0.13272	0.00125351	0.00598119	4.64787	5.17536	25	25	8.42024	12.1723
8	2	0.989488	0.0375447	0.0375145	2.96324	6.25948	14.3755	14.3755	14.4223	22.257
9	2	0.843459	0.0350505	0.0372261	0.844385	1.18796	9.22942	9.22942	10.3426	10.0404
1	3	0.980235	0.0402095	0.041352	5.1168	4.1591	11.0205	11.0205	23.4942	13.9569
2	3	0.064364	0.136572	0.127225	0.871083	5.16911	5.71578	5.71578	5.09282	7.64165
3	3	0.983659	0.0803583	0.0800772	2.9682	0.754173	17.3247	17.3247	20.5227	10.7594
4	3	0.0931848	0.0692147	0.080154	3.50035	5.81853	4.47924	4.47924	0	16.5325
5	3	0.938483	0.0553246	0.0567446	1.70713	4.13453	14.6928	14.6928	15.1246	22.6809
6	3	0.832206	0.0576297	0.0558509	2.74129	6.1955	25	25	22.984	19.3466
7	3	0.831466	0.0440371	0.0419379	4.91109	4.39442	18.075	18.075	18.8929	2.11074
8	3	0.992342	0.0434986	0.0437081	3.81271	6.13969	15.4405	15.4405	16.31	16.3809
9	3	0.915978	0.0308151	0.0300112	5.2788	1.98836	14.6835	14.6835	17.1383	9.99885
1	1	0.723333	0.190757	0.201169	3.37563	4.35016	21.1791	21.1791	22.2508	12.8906
2	1			0.081653		4.69331			25	22.2888
3	1	0.943311	0.0809458	0.0814681	1.10635	0.701987	17.1492	17.1492	17.7894	2.74028
4	1	0.479551	0.00430588	0.0964512	0.890323	4.10169	18.8444	18.8444	25	21.0781
5	1	0.982041	0.0531177	0.0525076	1.44945	4.68102	11.5889	11.5889	11.8165	25
6	1	0.902297	0.0515559	0.0503228	2.10428	4.26243	1.57276	1.57276	1.59747	18.7138
7	1	0.80958	0.0461407	0.0485866	5.09505	2.06795	23.7904	23.7904	24.493	2.71123
8	1	0.967472	0.021685	0.0205245	3.93402	0.970927	23.9633	23.9633	23.4199	23.7383
9	1	0.917232	0.0154421	0.0149242	0.616088	3.43862	0	0	0	21.7409
1	2	0.0389619	0.185855	0.22383	1.07292	1.93184	23.3368	23.3368	24.4514	8.41641
2	2	0.945103	0.13584	0.135264	2.36185	0.740524	18.1291	18.1291	21.6426	8.70677
3	2	0.960026	0.10403	0.103732	4.33972	5.17323	2.32802	2.32802	4.21979	20.0209
4	2	0.984939	0.0659872	0.0652238	3.95414	0.746824	22.7583	22.7583	22.8078	11.0513
5	2	0.991981	0.0625486	0.0610617	2.67901	1.48782	5.74619	5.74619	5.34164	14.7096
6	2	0.963946	0.0785378	0.0778806	5.26994	5.07878	7.20003	7.20003	6.99552	14.1147
7	2	0.956051	0.0337096	0.0333696	1.26986	4.53335	22.9671	22.9671	23.3015	2.60469
8	2	0.965276	0.040402	0.0396113	2.91917	4.22864	21.1819	21.1819	22.8554	12.574
9	2		0.0381814		3.77605		23.6569	23.6569
1	3	0.0322061	0.183548	0.140417	4.38482	5.38199	13.2183	13.2183	18.9257	18.6314
2	3	0.0340372	0.141347	0.106337	2.07796	3.70248	9.52117	9.52117	12.3364	25
3	3	0.0200851	0.0812367	0.104865	2.47173	0.417932	3.93618	3.93618	14.2734	2.63598
4	3	0.830967	0.000362046	0.000405995	4.65174	1.50024	1.43822	1.43822	16.2957	25
5	3	0.922431	0.0545507	0.0551055	2.01428	1.50021	12.054	12.054	12.3719	17.5291
6	3	0.994751	0.0478725	0.0470193	2.80882	6.04079	5.79304	5.79304	5.92822	16.1567
7	3	0.981925	0.0414789	0.041758	4.59596	3.3345	20.0801	20.0801	21.7294	15.208
8	3	0.940489	0.0373561	0.0360601	5.24871	4.33877	14.8834	14.8834	13.8357	24.8217
9	3	0.846104	0.0224707	0.0215299	1.13283	3.89209	1.06618	1.06618	5.35728	14.829
1	1	0.975266	0.163891	0.167512	0.186418	0.469868	8.92056	8.92056	9.03159	20.9294
2	1	0.971444	0.111115	0.106006	3.67805	1.26208	4.33098	4.33098	3.8608	0.735721
3	1	0.979492	0.0416229	0.0415784	4.33912	0.828222	14.5854	14.5854	14.9639	22.4441
4	1	0.969449	0.0632066	0.0627745	1.05146	4.13071	12.2657	12.2657	11.9768	25
5	1	0.975091	0.0463843	0.0468733	2.65776	5.63977	10.2407	10.2407	10.8493	15.6419
6	1	0.966263	0.0623836	0.0615347	0.890062	0.821698	8.77471	8.77471	8.47607	24.6994
7	1	0.874248	0.0576015	0.0591629	1.91929	2.06713	0	0	0	17.2339
8	1	0.959186	0.042114	0.0412765	2.22084	3.86573	23.1221	23.1221	24.8751	8.00601
9	1	0.973452	0.0562371	0.0553114	0.109933	0.139803	7.28595	7.28595	6.70046	23.5805
1	2	0.0257098	0.172994	0.162447	3.38045	5.46237	6.16617	6.16617	3.20876	17.6066
2	2	0.959343	0.102702	0.101943	2.87398	2.64671	19.3675	19.3675	19.3313	21.4526
3	2	0.879595	0.111908	0.111371	1.99359	2.57447	3.00328	3.00328	5.13438	6.71155
4	2	0.990471	0.0786136	0.0786665	4.85772	4.88553	24.6821	24.6821	24.3435	9.09075
5	2	0.970638	0.0621729	0.0617235	3.32282	3.89414	17.919	17.919	18.3637	17.8564
6	2	0.952274	0.0451131	0.0449004	2.36698	3.60011	4.42715	4.42715	3.17922	22.9232
7	2	0.941379	0.0429889	0.0420464	0.993732	4.13244	25	25	25	0
8	2	0.829009	0.00264079	0.00329958	1.23856	4.31179	0.932499	0.932499	1.04053	1.92894
9	2	0.997653	0.0361688	0.0355382	6.04581	5.49828	25	25	25	6.16493
1	3	0.0313653	0.180498	0.196613	0.168909	0.452683	8.3869	8.3869	14.9871	0
2	3	0.997697	0.121942	0.124806	0.856803	6.09149	12.4218	12.4218	11.7577	12.5798
3	3	0.033347	0.117938	0.093121	2.50656	6.25744	6.22617	6.22617	0.810611	1.03815
4	3	0.935896	0.0676265	0.0682374	3.67525	5.85471	19.1658	19.1658	19.0641	15.6679
5	3	0.985944	0.0472752	0.04778	1.86439	5.29877	10.0124	10.0124	12.9712	8.40119
6	3	0.911006	0.0166255	0.0166336	4.12165	0.790115	8.00735	8.00735	11.2868	8.81518
7	3	0.840133	0.0464758	0.0455916	1.64898	1.70746	11.3235	11.3235	11.4183	8.90222
8	3	0.951933	0.013897	0.0138886	5.18894	2.47893	9.92525	9.92525	12.8288	7.88051
9	3	0.890039	0.0392646	0.0402165	5.30026	5.1179	1.1632	1.1632	0	19.7888
1	1	0.984769	0.1781	0.185349	0.356814	1.46074	3.50009	3.50009	4.37116	17.9034
2	1	0.878023	0.114748	0.114785	0.256909	1.52306	2.32302	2.32302	1.23531	8.68216
3	1	0.990116	0.0820934	0.0810764	1.73885	5.19181	5.67295	5.67295	6.55618	10.9405
4	1	0.942541	0.0008915	0.000821619	1.47227	4.62101	25	25	25	19.7984
5	1	0.996788	0.0512323	0.0493082	3.1008	3.65609	0.768989	0.768989	1.25386	7.51966
6	1	0.91301	0.0417911	0.0393391	2.14697	1.84842	4.79809	4.79809	4.105	17.9349
7	1	0.991024	0.0499881	0.0504411	3.27343	3.44963	24.5019	24.5019	24.729	9.40202
8	1	0.967736	0.0452529	0.0444351	0.800154	1.45287	16.1022	16.1022	16.5907	5.48039
9	1	0.926373	0.0432243	0.0406591	0.32231	0.197811	9.55175	9.55175	9.43837	8.31676
1	2	0.0785291	0.190426	0.182685	0.418256	0.764431	0	0	13.7905	2.94736
2	2	0.904583	0.125797	0.125822	5.47948	2.86598	2.72329	2.72329	4.28068	21.1369
3	2	0.998391	0.07749	0.0783794	0.648744	1.49209	2.90337	2.90337	2.23473	19.2347
4	2	0.921546	0.0856576	0.0880046	2.72766	2.72802	23.5368	23.5368	23.5173	23.4802
5	2	0.707288	0.061798	0.0604881	6.12115	5.86414	25	25	25	10.6785
6	2	0.952018	0.0469502	0.0467233	0.168253	5.69324	4.47561	4.47561	4.22421	8.15908
7	2	0.889391	0.0362262	0.0328754	3.31064	3.12324	0.449602	0.449602	0.334771	15.3882
8	2	0.903378	0.0417978	0.0419944	3.54472	4.35282	24.5788	24.5788	23.6696	25
9	2	0.879321	0.0475524	0.0488501	1.0349	0.602865	2.99572	2.99572	3.67267	8.43112
1	3	0.0282916	0.175598	0.192478	5.23404	5.8838	9.16654	9.16654	0.608706	12.5767
2	3	0.929583	0.117084	0.122286	0.999357	3.84894	14.7919	14.7919	16.6575	5.69625
3	3	0.86584	0.0922816	0.0916364	0.190717	6.03294	7.42722	7.42722	6.58364	17.039
4	3	0.155779	0.0615415	0.0697608	3.72929	0.0535069	22.6655	22.6655	25	7.63406
5	3			0.0652944		0.056378			24.1273	22.5334
6	3	0.95348	0.0467371	0.045405	0.86036	3.13931	10.1923	10.1923	8.40289	21.8203
7	3	0.877288	0.026938	0.0254291	1.88189	5.09994	12.2535	12.2535	12.0646	9.64507
8	3	0.993033	0.0403963	0.0396497	1.94717	1.73279	4.23402	4.23402	4.39966	10.977
9	3	0.946486	0.0296902	0.0301555	1.05267	3.36052	14.0996	14.0996	13.4334	22.5004
1	1	0.867285	0.206717	0.212532	0.0672556	2.50723	19.8584	19.8584	22.6606	10.0193
2	1	0.857848	0.110282	0.112221	4.27994	2.52966	20.9463	20.9463	19.5197	24.3956
3	1	0.926197	0.0655424	0.0662408	5.1541	5.86679	21.4283	21.4283	22.9828	4.94632
4	1	0.991923	0.0756767	0.0770374	6.09859	5.71773	4.32177	4.32177	4.31943	17.1348
5	1	0.976485	0.0814049	0.0822144	1.21859	0.0216183	16.3682	16.3682	16.4304	21.3471
6	1	0.98509	0.0390564	0.0404154	4.12725	1.36648	2.01924	2.01924	2.46057	17.9618
7	1	0.946191	0.0427118	0.042365	0.194583	0.913359	20.3402	20.3402	20.9436	11.6393
8	1	0.970468	0.00580327	0.0046691	1.57945	4.73918	5.53445	5.53445	4.53399	14.7237
9	1	0.984511	0.0213808	0.0205234	3.13585	6.16296	1.44378	1.44378	1.46069	10.0501
1	2	0.926216	0.107641	0.103077	1.19871	4.08611	13.0002	13.0002	10.6002	20.3972
2	2	0.868113	0.000887254	0.000889747	1.66709	1.51588	25	25	20.3071	5.62824
3	2	0.940552	0.0727291	0.0718919	6.21501	5.95231	5.51523	5.51523	5.84351	5.44263
4	2	0.944689	0.0594727	0.0586291	5.06231	6.0933	4.79547	4.79547	3.99085	23.3227
5	2	0.837328	0.0153047	0.0147694	4.14222	2.45926	2.98592	2.98592	12.6283	13.5079
6	2	0.98448	0.0668239	0.0665425	0.713796	2.1009	13.5082	13.5082	13.1814	20.2441
7	2	0.999496	0.0529203	0.0511586	2.3194	1.49762	16.731	16.731	16.4692	6.62389
8	2	0.978797	0.0490574	0.0493747	5.04237	0.366608	23.8796	23.8796	24.0471	0
9	2	0.937927	0.0258547	0.0257299	4.87411	2.21114	15.8918	15.8918	15.2392	20.9448
1	3	0.0191408	0.248818	0.180678	1.46215	4.30186	12.0992	12.0992	20.9104	23.3688
2	3	0.111807	0.123486	0.122054	4.49282	2.0857	20.1197	20.1197	21.5404	10.1569
3	3	0.595996	0.000360732	0.000609755	1.56973	4.68128	13.1249	13.1249	8.72884	16.2383
4	3	0.960775	0.0790673	0.0811437	0.472477	4.34247	22.7318	22.7318	20.2838	18.3703
5	3	0.993404	0.04751	0.0471513	4.79369	1.58494	11.1998	11.1998	10.8903	8.10216
6	3		0.0467039		5.99448		25	25
7	3	0.980647	0.045392	0.0452561	2.2055	3.12764	19.3635	19.3635	20.2937	20.2985
8	3	0.98357	0.0516906	0.0516311	1.07297	1.07124	17.1063	17.1063	18.4954	7.24351
9	3	0.961364	0.0348485	0.0350228	5.21546	1.06814	12.0042	12.0042	12.0472	3.71439
1	1	0.896445	0.150879	0.152622	6.0938	0.0169153	18.734	18.734	18.5194	4.32485
2	1	0.892742	0.108575	0.109725	3.04601	2.50216	22.2638	22.2638	22.0271	22.4145
3	1	0.923174	0.0216882	0.0224823	5.95926	2.666	2.24705	2.24705	4.31255	1.52342
4	1	0.960826	0.0872793	0.0898733	0.359214	0.284253	9.05261	9.05261	8.8574	25
5	1	0.946469	0.0420414	0.0415872	1.27704	3.84813	18.4421	18.4421	19.0965	1.79881
6	1	0.907752	0.0532334	0.0523334	4.69434	4.67636	8.5316	8.5316	8.44372	9.69304
7	1	0.992475	0.0514627	0.0519017	4.83447	4.9801	20.7908	20.7908	21.2075	10.3833
8	1
9	1	0.92061	0.0503047	0.0503564	0.631087	1.43252	17.4991	17.4991	17.4383	11.5085
1	2	0.0253785	0.235139	0.19306	1.17799	2.89289	2.04777	2.04777	4.32996	18.9771
2	2	0.905968	0.108779	0.106509	2.36673	1.00623	11.2257	11.2257	10.0431	1.89204
3	2	0.99928	0.0912556	0.092315	4.39812	4.76385	23.0424	23.0424	23.6461	10.6591
4	2	0.968645	0.0753517	0.0745078	4.87848	4.19244	7.11891	7.11891	7.6971	19.9559
5	2	0.991162	0.0572707	0.0578109	6.0185	2.78334	18.1245	18.1245	20.6958	17.6989
6	2	0.928151	0.0663358	0.0677517	4.47327	4.6987	6.03726	6.03726	6.32112	17.3669
7	2	0.959686	0.02483	0.0242152	3.9492	0.909796	11.8904	11.8904	11.4968	9.35546
8	2	0.9315	0.0385735	0.0370859	2.75172	5.30862	13.3474	13.3474	14.775	2.78681
9	2	0.961342	0.0377942	0.0372822	5.98854	0.619491	2.7563	2.7563	3.48752	7.47607
1	3	0.0700896	0.177729	0.195596	3.82931	2.95094	14.1719	14.1719	14.3259	11.2936
2	3	0.04057	0.146183	0.108719	0.588288	2.31863	25	25	25	13.4098
3	3	0.810639	0.0812812	0.0814824	5.08841	1.31466	13.1844	13.1844	12.7282	8.17337
4	3	0.0422189	0.0455193	0.0606594	3.85214	6.23961	0.108443	0.108443	0.82134	7.28307
5	3	0.984263	0.0588179	0.0588245	0.0573463	6.00883	20.0713	20.0713	20.3889	20.5571
6	3	0.914254	0.0635074	0.0631189	2.07638	2.19654	5.29077	5.29077	5.76298	24.0223
7	3	0.954017	0.0356271	0.0361731	0.64568	4.10121	25	25	25	6.076
8	3	0.968069	0.0381776	0.0378965	0.937453	3.04251	19.8209	19.8209	20.7263	13.9625
9	3	0.987335	0.0337173	0.0339189	0.193351	2.93136	11.8324	11.8324	11.1744	12.1834
1	1	0.909846	0.190539	0.186366	3.67028	0.819001	3.99061	3.99061	5.36967	9.2728
2	1	0.934804	0.122756	0.121759	0.750259	0.0308097	9.40029	9.40029	9.83559	24.3576
3	1	0.994611	0.090518	0.0894521	1.34488	5.08918	14.5655	14.5655	15.2244	12.6951
4	1	0.967206	0.0899695	0.091988	1.10549	0.882097	3.01372	3.01372	3.41549	17.3756
5	1	0.906059	0.0617138	0.062109	1.22343	0.00810666	14.2091	14.2091	14.6729	1.25746
6	1	0.925776	0.0247049	0.0273283	2.33747	4.02629	3.20739	3.20739	0	0
7	1	0.978552	0.0384252	0.0371858	5.81621	4.08345	6.15765	6.15765	5.80029	3.7092
8	1	0.980042	0.0314205	0.0308872	2.97813	6.17125	5.35535	5.35535	5.87938	3.48846
9	1	0.995459	0.0212882	0.0209356	0.991404	4.07884	16.4713	16.4713	16.7634	7.29158
1	2	0.949601	0.0587905	0.0646152	4.53454	6.05873	14.8029	14.8029	18.3274	0
2	2	0.970702	0.0978981	0.0967498	0.921991	4.67245	21.2248	21.2248	20.7528	10.8274
3	2			0.12871		1.19131			17.1385	17.4366
4	2	0.992972	0.0497144	0.0506666	4.0539	0.862982	5.6014	5.6014	8.41565	11.2131
5	2	0.987243	0.0543775	0.0564044	3.39582	0.0184019	9.62983	9.62983	8.61769	21.5189
6	2	0.898492	0.0458622	0.044353	5.33516	2.36478	8.96579	8.96579	9.06604	25
7	2	0.974652	0.0599309	0.0595911	3.12187	3.48704	23.9861	23.9861	23.6855	9.30655
8	2	0.977371	0.0241877	0.0235573	5.68708	2.58891	12.8823	12.8823	12.8758	0
9	2	0.915706	0.0306884	0.0323901	4.87257	1.39151	2.28227	2.28227	2.63385	9.5971
1	3	0.968452	0.086591	0.0894722	1.39392	1.73008	14.824	14.824	16.0136	7.18929
2	3	0.0300227	0.140333	0.104877	2.46713	4.17123	25	25	25	0
3	3	0.956413	0.0687698	0.0679318	4.88672	4.73486	15.9543	15.9543	16.1422	4.94747
4	3	0.901909	0.0721752	0.0731786	3.31184	5.28357	19.1022	19.1022	18.6533	5.45856
5	3	0.958552	0.040985	0.0402628	1.25074	4.25187	10.0552	10.0552	10.2132	0
6	3	0.93673	0.0341197	0.0346431	0.893801	0.546023	14.2914	14.2914	14.7574	13.0907
7	3	0.954136	0.0383717	0.0387912	3.71849	1.04031	23.3368	23.3368	22.6397	16.2923
8	3	0.349653	0.0075415	0.02094	4.7216	4.64827	18.4403	18.4403	13.2877	19.1905
9	3	0.95262	0.032645	0.0324579	0.987787	5.97765	24.4202	24.4202	25	13.6986
1	1	0.995088	0.0444665	0.0455616	1.7385	4.10279	5.84228	5.84228	8.97052	13.2161
2	1	0.915039	0.0969946	0.0973893	4.45138	2.08235	12.9519	12.9519	12.2836	15.5142
3	1	0.914291	0.0818222	0.0809047	5.43725	5.08273	23.3381	23.3381	24.0148	1.65008
4	1	0.980005	0.0749446	0.07377	4.24043	2.18518	13.9827	13.9827	13.6803	15.8393
5	1	0.965708	0.0226961	0.022697	5.05137	1.73137	5.17004	5.17004	4.263	14.7683
6	1	0.984552	0.0387657	0.0385771	3.76192	0.361951	0	0	0	9.52588
7	1	0.981447	0.0398966	0.0402585	4.70242	1.24404	0	0	0	12.7062
8	1	0.809008	0.0442318	0.04407	0.609652	1.68879	4.41223	4.41223	5.00753	25
9	1	0.939398	0.0428231	0.0416867	0.537993	4.91368	19.135	19.135	20.3063	2.17725
1	2	0.0180178	0.158385	0.19997	2.92348	0.194711	25	25	25	3.95693
2	2	0.964296	0.128946	0.0556627	5.28573	3.57986	15.6923	15.6923	17.308	1.00465
3	2	0.867886	0.0932966	0.0921959	4.97273	0.237916	11.7907	11.7907	10.2189	5.97081
4	2	0.988673	0.0731802	0.0720298	5.77228	1.93211	10.4021	10.4021	9.51563	6.23559
5	2	0.984034	0.0265091	0.0263662	1.75628	5.08422	8.3617	8.3617	9.10164	0
6	2	0.983114	0.0438481	0.0446807	3.81622	0.691593	23.1518	23.1518	23.3368	10.616
7	2	0.948873	0.0601519	0.0596895	0.911912	1.15594	17.4334	17.4334	17.4176	16.7428
8	2	0.984222	0.0416636	0.0406349	1.25013	1.71571	6.29389	6.29389	6.66245	22.4864
9	2	0.978287	0.0273503	0.0266879	0.297005	3.45211	15.5596	15.5596	14.7914	11.4631
1	3			0.206696		3.45751			0	5.24827
2	3	0.0387479	0.120053	0.135642	2.04569	6.24186	2.05821	2.05821	9.39345	7.29319
3	3	0.0427333	0.0732476	0.072829	4.69822	5.13142	21.188	21.188	18.9132	3.79331
4	3		0.0720743		1.0618		18.1923	18.1923
5	3	0.81277	0.000442818	0.000351307	4.65076	4.7934	5.19271	5.19271	0	21.6182
6	3	0.994052	0.0398834	0.0403124	1.37387	4.41058	15.6948	15.6948	15.9355	0.811043
7	3	0.898403	0.0391927	0.0382762	3.65585	5.84494	6.09994	6.09994	5.62819	23.7355
8	3	0.896179	0.0221191	0.0232134	4.40017	0.86689	11.5835	11.5835	11.5667	0
9	3	0.954643	0.0339593	0.0341499	5.93898	4.56948	10.829	10.829	11.8775	5.89018
1	1	0.926088	0.186346	0.190744	4.26259	5.14607	17.1498	17.1498	17.4884	12.6857
2	1	0.963996	0.10603	0.10754	4.14745	5.3696	11.627	11.627	10.668	6.56765
3	1	0.98947	0.116415	0.117606	3.39408	3.66354	3.71137	3.71137	3.02573	11.0072
4	1	0.935235	0.0616877	0.0609969	0.0145165	6.224	10.7275	10.7275	10.8985	11.9921
5	1	0.939815	0.062136	0.0604292	2.32763	2.36494	4.63518	4.63518	4.72212	18.8639
6	1	0.90509	0.0704153	0.0712231	2.76367	2.6418	8.51463	8.51463	8.55352	7.08412
7	1	0.975684	0.0655364	0.0662182	0.884868	3.0698	23.5764	23.5764	21.9196	4.70387
8	1	0.99512	0.0311529	0.0304541	4.59209	1.60335	11.8211	11.8211	12.3992	0
9	1	0.855483	0.0390005	0.041115	5.18996	5.34197	18.7728	18.7728	18.4555	20.0258
1	2	0.0260138	0.203825	0.159561	5.93972	1.21392	16.9084	16.9084	11.3028	20.8243
2	2	0.951804	0.105836	0.104263	3.03375	0.0619454	8.1381	8.1381	9.26705	4.19462
3	2	0.98768	0.0923677	0.0921618	2.32909	5.52963	15.9519	15.9519	16.4186	12.4196
4	2	0.943467	0.0631607	0.0619206	4.84421	0.738331	23.8556	23.8556	25	5.96404
5	2	0.925113	0.0615371	0.0629178	0.613858	5.89124	25	25	23.3881	17.4033
6	2	0.953954	0.0445812	0.0439882	2.91704	5.01785	9.28663	9.28663	9.87046	25
7	2		0.0444697		4.84228		24.4468	24.4468
8	2	0.104089	0.0600035	0.00358298	1.37646	1.63999	5.55113	5.55113	10.5512	16.3944
9	2	0.956091	0.0433753	0.0455755	2.20561	2.61604	2.19373	2.19373	2.40522	1.11201
1	3	0.956087	0.0765655	0.0745025	0.722078	3.80099	6.93061	6.93061	13.5059	14.8315
2	3	0.135855	0.14171	0.145983	2.08935	2.78766	12.594	12.594	14.1017	19.5867
3	3	0.923959	0.0989807	0.09882	2.46279	1.63726	20.6069	20.6069	20.7115	18.0329
4	3	0.942139	0.0620325	0.0621219	4.68383	1.35398	25	25	25	17.2567
5	3	0.0628909	0.0739235	0.0545489	6.13331	1.19275	25	25	25	0
6	3	0.947614	0.0456451	0.0448602	3.071	3.39051	0.67849	0.67849	0.970706	11.1823
7	3	0.179211	0.0050402	0.0283563	4.7588	5.12674	25	25	22.5893	18.5236
8	3	0.800332	0.000724561	0.000671473	1.67134	1.45801	25	25	25	7.95296
9	3	0.971869	0.0290533	0.0296493	4.20113	1.17358	17.2314	17.2314	19.616	15.7974
1	1	0.967597	0.176406	0.175909	3.8918	4.35804	7.44385	7.44385	7.19458	4.11544
2	1	0.969664	0.0961525	0.0942191	1.04183	3.98228	5.35164	5.35164	5.84102	24.4879
3	1
4	1	0.973372	0.0617407	0.0611127	1.84502	4.86779	7.47858	7.47858	7.19371	17.8048
5	1		0.0691039		5.13822		16.7984	16.7984
6	1	0.915614	0.0442908	0.0448667	0.841091	0.607752	7.55068	7.55068	7.1877	23.4146
7	1	0.988067	0.0320436	0.0321644	0.297902	3.34558	13.8054	13.8054	13.9573	0.363682
8	1	0.973295	0.0514549	0.0499809	1.33291	1.56297	16.0825	16.0825	15.9756	9.57459
9	1	0.922694	0.0288981	0.0265743	2.4915	2.26279	1.37609	1.37609	1.64664	1.78241
1	2	0.913087	0.0709417	0.072342	1.50522	3.98264	21.7692	21.7692	25	13.3646
2	2	0.932149	0.113803	0.117906	5.99374	4.08474	24.4501	24.4501	23.8401	21.6307
3	2	0.963193	0.0938705	0.0922993	2.71172	2.38193	0.719936	0.719936	0.433984	25
4	2	0.989966	0.0654881	0.0653474	5.10242	2.0549	2.74025	2.74025	4.10336	11.4298
5	2	0.811101	0.0577602	0.058978	6.23181	0.499378	10.7522	10.7522	10.1613	17.3804
6	2	0.88843	0.0574999	0.058329	5.62095	5.59087	23.2464	23.2464	23.5225	1.16864
7	2	0.72153	0.000267203	0.000371747	4.64515	1.47684	4.64615	4.64615	4.08043	25
8	2	0.94647	0.0199254	0.0200774	5.23434	1.43019	7.08034	7.08034	3.85314	18.3251
9	2	0.943436	0.0152369	0.0144286	2.60641	5.7694	12.845	12.845	11.641	20.9931
1	3	0.872835	0.0710399	0.0713102	4.8587	1.72336	13.8916	13.8916	11.9268	10.1074
2	3	0.0358901	0.111317	0.131393	5.33729	6.10801	14.4794	14.4794	0	6.7903
3	3	0.214766	0.0766314	0.0744543	1.92589	2.88454	9.92221	9.92221	8.41451	24.01
4	3	0.110878	0.0786684	0.0679507	0.579721	3.41551	0	0	4.62298	25
5	3	0.958825	0.0572385	0.0570722	0.932694	0.571158	20.3069	20.3069	20.5618	25
6	3	0.994953	0.0540668	0.0539069	4.6545	6.24359	9.29256	9.29256	8.00819	17.372
7	3	0.993494	0.017135	0.0170508	2.9319	6.1915	25	25	25	23.3071
8	3	0.943222	0.0400788	0.0386095	5.96308	4.93686	7.57521	7.57521	6.97176	3.56812
9	3	0.995245	0.0422695	0.0418462	3.91212	3.68246	8.80686	8.80686	8.43753	18.2164
1	1		0.120641		2.37617		14.6193	14.6193
2	1	0.896124	0.112199	0.118153	2.34717	5.77979	23.4898	23.4898	24.082	22.9491
3	1	0.937879	0.0818327	0.081482	3.85613	1.11694	9.61435	9.61435	10.2009	5.12183
4	1	0.924907	0.0852374	0.0861925	0.610783	0.949232	9.05417	9.05417	8.46999	18.6468
5	1	0.946047	0.0455098	0.0456659	3.51661	5.95048	9.48546	9.48546	9.46872	4.34436
6	1	0.994261	0.053786	0.0539564	4.50747	4.25752	3.75957	3.75957	4.33266	21.4883
7	1	0.875926	0.0680832	0.0702412	2.13431	1.34069	13.766	13.766	13.2836	19.6724
8	1	0.377337	0.0588834	0.0135924	5.02594	0.319946	6.71742	6.71742	6.2974	21.6015
9	1	0.981049	0.0485672	0.0478954	4.90271	5.09653	11.7816	11.7816	11.8689	10.8675
1	2	0.044997	0.219074	0.172975	5.21622	3.79802	10.2779	10.2779	6.48542	5.45004
2	2	0.967568	0.128292	0.128569	5.39765	0.334856	5.95256	5.95256	6.80408	5.10913
3	2	0.756184	0.0726087	0.0769438	4.93346	1.88485	22.9246	22.9246	25	15.0768
4	2	0.859263	0.0566687	0.0587972	3.67963	1.30402	15.5322	15.5322	14.9101	25
5	2	0.979077	0.049712	0.0490718	2.05939	3.11289	16.1217	16.1217	15.3039	6.87986
6	2	0.973373	0.0179779	0.0181533	5.50561	2.14327	10.6319	10.6319	11.4352	3.33037
7	2	0.991547	0.0260124	0.0261338	5.07224	1.89269	14.5743	14.5743	14.7301	21.5627
8	2	0.993478	0.052888	0.0525216	2.40045	2.59851	2.63251	2.63251	2.87681	1.10678
9	2	0.990525	0.0411609	0.0416401	5.86171	5.75954	25	25	25	16.023
1	3	0.0260281	0.166453	0.227126	3.90733	1.01304	6.88542	6.88542	19.7296	14.551
2	3	0.132544	0.133242	0.145502	4.72917	0.903756	20.6465	20.6465	15.9925	7.72821
3	3	0.8334	0.0878252	0.0882515	0.435143	1.93224	10.4069	10.4069	9.04335	17.2798
4	3	0.80491	0.0464774	0.0473621	4.5307	4.31299	18.5442	18.5442	18.6468	15.3387
5	3	0.929126	0.0512466	0.0520165	0.565101	0.597846	6.37834	6.37834	6.57908	8.22963
6	3	0.817775	0.0490215	0.0471412	0.911582	0.740249	19.717	19.717	19.675	6.37869
7	3	0.97493	0.0420169	0.0420816	3.96401	5.49398	4.17245	4.17245	4.11059	17.7059
8	3	0.967776	0.0286093	0.0287146	4.50667	1.72185	14.5733	14.5733	13.9023	9.36415
9	3	0.927432	0.0336947	0.032507	3.38281	2.52648	8.39945	8.39945	8.67422	11.4353
1	1	0.988496	0.0394538	0.0385335	4.03012	0.838244	25	25	25	0
2	1	0.932145	0.111484	0.110846	4.72248	1.88499	18.9999	18.9999	19.0793	23.0193
3	1	0.961304	0.0834196	0.0810965	1.75806	4.86161	4.82965	4.82965	4.54615	3.50763
4	1		0.0551822		3.35711		24.9131	24.9131
5	1	0.948873	0.0510399	0.0501616	0.282918	3.52506	13.8457	13.8457	14.2064	15.36
6	1	0.978718	0.0421693	0.041135	4.90931	1.92159	19.5468	19.5468	19.7456	5.70883
7	1	0.969133	0.0295777	0.0292471	0.344516	4.07548	22.4097	22.4097	21.5564	10.845
8	1	0.973812	0.0428431	0.0442809	4.04702	0.334776	17.0498	17.0498	18.1942	21.7255
9	1	0.925793	0.0237405	0.0243181	5.41582	2.38383	23.7241	23.7241	24.0504	2.09172
1	2	0.0239795	0.190644	0.160789	0.966221	0.555531	8.7838	8.7838	19.3255	5.28524
2	2	0.943294	0.114627	0.115705	3.75323	2.76833	14.7417	14.7417	15.3059	20.7636
3	2	0.866402	0.106314	0.102694	0.98504	0.249733	12.531	12.531	13.3448	0.531263
4	2	0.951489	0.0580761	0.059869	2.78948	5.72302	10.9765	10.9765	11.2378	1.39558
5	2	0.701534	0.0715994	0.0603358	1.04628	6.11925	0	0	17.697	11.0124
6	2	0.92165	0.000502968	0.000469133	4.71591	1.54472	10.3707	10.3707	9.20259	15.8059
7	2	0.823778	0.0443227	0.0423139	2.48827	3.31827	13.3891	13.3891	13.7451	5.67839
8	2	0.81232	0.0392948	0.0385417	1.25025	5.14	17.3908	17.3908	19.0509	2.09044
9	2	0.970805	0.0269082	0.0275817	1.57457	5.98013	15.1497	15.1497	16.2468	9.80767
1	3	0.0151667	0.154268	0.242273	1.34383	4.6371	11.5947	11.5947	17.9474	6.25822
2	3	0.0188912	0.0948764	0.134946	5.92348	5.34692	24.7885	24.7885	25	1.96562
3	3	0.037924	0.118549	0.0831316	3.21843	3.25627	18.5129	18.5129	22.9464	2.77879
4	3	0.896895	0.0636006	0.0636514	1.13682	1.94216	15.91	15.91	15.3419	23.9108
5	3	0.907209	0.0212989	0.0211202	6.21751	3.06026	11.9242	11.9242	10.9382	16.6015
6	3	0.972341	0.05055	0.0511366	1.57199	4.18698	21.3318	21.3318	20.8996	18.589
7	3	0.943032	0.045658	0.0468556	0.585931	1.63677	25	25	25	10.9501
8	3	0.840611	0.000927891	0.00114923	4.80886	1.6497	25	25	25	4.80468
9	3	0.998045	0.036736	0.0355929	3.63847	3.48998	6.45984	6.45984	6.33187	6.4803
1	1	0.993531	0.159831	0.159038	1.97773	1.73843	15.5588	15.5588	15.0516	23.8381
2	1	0.975026	0.12296	0.122553	0.622253	3.87369	25	25	25	20.2742
3	1	0.980055	0.086844	0.0863269	1.98404	5.21277	13.6622	13.6622	13.6563	20.7979
4	1	0.935802	0.0904692	0.0947067	0.721981	0.70031	22.2939	22.2939	22.0835	19.6727
5	1		0.0680377		2.65599		25	25
6	1	0.919345	0.061329	0.0592529	2.11475	1.97151	6.45485	6.45485	6.08215	17.2351
7	1	0.962499	0.0514592	0.0518127	3.41246	3.5836	25	25	25	14.6012
8	1	0.921998	0.0239955	0.0263113	1.4462	1.09138	23.1565	23.1565	24.3398	0
9	1	0.947148	0.0290649	0.0290224	3.36394	1.01903	22.4568	22.4568	23.3609	10.5054
1	2	0.183955	0.186883	0.22102	1.72648	5.36155	22.0911	22.0911	20.0602	15.8383
2	2	0.0880612	0.1027	0.109204	2.84368	0.946993	9.84607	9.84607	2.57795	8.02914
3	2	0.869684	0.114735	0.117442	5.81075	0.478347	8.5225	8.5225	8.32563	23.2325
4	2	0.955805	0.0695617	0.0657194	6.22467	5.17841	6.47832	6.47832	5.79538	24.0867
5	2	0.90702	0.0446022	0.043051	4.73425	1.58645	10.1086	10.1086	13.1621	13.0675
6	2			0.0383094		2.52276			24.6224	23.9591
7	2	0.996223	0.0436535	0.043373	1.03738	2.83128	6.14479	6.14479	7.34712	3.50086
8	2	0.932408	0.0416434	0.0426393	5.05327	4.8062	19.7459	19.7459	19.9993	18.8008
9	2	0.932864	0.0277904	0.0264709	4.82937	1.56981	21.8604	21.8604	21.1583	12.9418
1	3	0.00926636	0.202893	0.146122	3.5414	2.91649	11.1573	11.1573	25	2.18859
2	3	0.0121465	0.135881	0.105536	2.17154	0.716715	12.9344	12.9344	4.13912	23.0603
3	3	0.933905	0.110248	0.111564	2.13547	6.02821	17.19	17.19	14.2882	13.8486
4	3	0.0802993	0.0626851	0.0846921	0.589108	2.5656	23.9044	23.9044	23.9539	25
5	3	0.943484	0.0656048	0.0650488	5.1988	2.64577	4.46251	4.46251	5.43333	9.72544
6	3	0.861581	0.0438575	0.0444401	2.71402	6.27129	1.25937	1.25937	0.748827	15.917
7	3	0.973204	0.0500877	0.0496113	1.4378	0.853588	16.7449	16.7449	16.7985	8.42322
8	3	0.951551	0.0276565	0.0256383	3.60493	3.86677	1.14062	1.14062	1.40863	14.9126
9	3			0.0456016		3.75927			25	6.48306
1	1	0.843988	0.171202	0.176253	3.0107	4.73216	18.9785	18.9785	17.8237	10.4853
2	1	0.988861	0.112264	0.112915	2.64076	5.81404	16.5551	16.5551	16.3314	22.2582
3	1		0.117163		1.52624		22.0994	22.0994
4	1	0.964196	0.0867568	0.0872974	3.56514	3.49331	25	25	25	20.7433
5	1	0.877886	0.0675217	0.0655006	4.95481	4.06366	16.7115	16.7115	18.1501	0.25081
6	1	0.746446	0.00954044	0.00623527	1.54996	1.57779	25	25	19.9253	21.0682
7	1	0.946404	0.0480484	0.0486295	3.01591	3.56381	18.6218	18.6218	18.4134	12.1351
8	1	0.87777	0.0413967	0.0406416	4.35748	4.43937	9.78474	9.78474	10.1225	4.78939
9	1		0.016279		0.455724		22.6427	22.6427
1	2	0.0258865	0.203732	0.177278	3.23599	3.33922	18.6771	18.6771	19.311	23.9204
2	2	0.989151	0.0972899	0.112767	0.728659	0.544268	19.4501	19.4501	19.158	24.9265
3	2	0.879261	0.0834097	0.0839356	3.3802	1.6628	5.9984	5.9984	4.61845	3.26626
4	2	0.975638	0.0741838	0.0753509	5.37334	2.45183	17.9929	17.9929	15.4242	13.8571
5	2	0.992177	0.0578654	0.0570376	0.673083	5.24782	2.73678	2.73678	2.40783	3.87632
6	2	0.965072	0.0504577	0.0507541	4.59345	4.5324	3.20589	3.20589	3.45022	0
7	2	0.969496	0.0139334	0.0139955	4.42106	1.25909	8.99904	8.99904	10.5237	7.92582
8	2	0.995875	0.0359008	0.036753	1.43757	5.76369	4.93414	4.93414	5.66799	10.6387
9	2	0.974116	0.0502496	0.0498444	2.2306	2.17981	20.5277	20.5277	20.2174	7.63687
1	3	0.913947	0.0850583	0.0875286	2.2623	2.35816	11.5692	11.5692	12.8443	9.17514
2	3	0.807334	0.0927116	0.0897236	5.94487	2.61982	7.77688	7.77688	10.058	17.6246
3	3	0.925418	0.0875156	0.088188	1.49929	2.10588	9.19036	9.19036	12.0731	17.7095
4	3	0.912971	0.0647385	0.0651336	4.19828	3.37578	17.433	17.433	18.8175	4.17791
5	3	0.938267	0.0553618	0.0531763	1.09239	4.73756	5.1117	5.1117	4.73574	4.06416
6	3	0.870342	0.0498377	0.0488382	0.234054	5.49042	5.63904	5.63904	6.45712	17.9301
7	3	0.907087	0.035455	0.036802	4.90696	1.87779	17.8738	17.8738	21.4958	7.73868
8	3	0.956595	0.0392818	0.0382831	3.69087	3.17812	13.3165	13.3165	13.1491	3.35
9	3	0.951259	0.0116697	0.011781	5.93774	2.63737	15.939	15.939	14.8515	6.54825
1	1	0.989806	0.0976763	0.0992459	1.51019	1.67555	22.2926	22.2926	22.2492	15.0526
2	1	0.803236	0.113041	0.107359	6.1724	5.01656	3.40815	3.40815	2.2554	16.1338
3	1	0.934598	0.0845533	0.0853912	3.22541	0.132435	23.0092	23.0092	23.0215	25
4	1	1	0.00433214	0.00199519	1.7336	1.66266	0	0	0	18.6983
5	1	0.989626	0.0579696	0.0587505	5.26588	5.068	8.35528	8.35528	8.27867	11.4515
6	1	0.991276	0.0645816	0.0632809	0.560003	0.677886	14.15	14.15	13.9742	11.7882
7	1	0.975411	0.0512191	0.0518459	2.42153	2.96212	25	25	25	4.85654
8	1	0.956994	0.0446927	0.0440979	5.91132	6.0817	6.13587	6.13587	6.0998	2.50104
9	1	0.993047	0.0449507	0.0450223	2.3312	2.30801	9.2617	9.2617	8.88621	25
1	2	0.330474	0.187402	0.206816	6.16971	4.05719	22.8914	22.8914	21.5424	8.65547
2	2	0.913808	0.129264	0.133059	1.15717	3.09691	1.49047	1.49047	4.94389	4.25431
3	2	0.93855	0.0897541	0.0901061	4.70985	1.517	3.45526	3.45526	4.68373	17.8897
4	2	0.98184	0.0680444	0.0675629	2.57271	5.81228	10.2859	10.2859	10.828	19.7529
5	2	0.880257	0.0397709	0.0437941	2.37642	3.27438	24.4438	24.4438	25	6.15141
6	2	0.97317	0.0454061	0.0441509	1.05167	5.15323	11.4241	11.4241	12.7618	0
7	2	0.939663	0.0354281	0.0354533	0.202984	3.27988	8.79438	8.79438	10.217	7.04171
8	2	0.976382	0.0526699	0.0520745	3.54829	3.64245	15.9069	15.9069	15.6853	24.9561
9	2	0.895847	0.0351062	0.034866	3.7484	0.263897	0.803522	0.803522	3.63081	8.67619
1	3	0.00945849	0.202412	0.183285	0.933677	4.39267	4.36349	4.36349	22.8807	1.1628
2	3	0.0269768	0.106688	0.141352	1.67994	4.52878	8.30557	8.30557	5.71565	4.47179
3	3	0.980142	0.0914846	0.0926106	5.37193	4.79053	10.5542	10.5542	11.1255	9.89631
4	3	0.884613	0.0498555	0.0512465	0.501322	0.342482	18.35	18.35	19.2984	25
5	3	0.935461	0.0505086	0.0510492	4.93874	4.96609	23.9607	23.9607	24.0822	15.7124
6	3	0.864929	0.0487481	0.0486996	0.192192	0.0552072	19.0228	19.0228	18.8945	11.9365
7	3	0.970969	0.0393039	0.0378866	1.17022	1.84595	21.884	21.884	22.8816	14.779
8	3	0.883822	0.0386652	0.0388185	5.6544	5.52784	23.5467	23.5467	23.6992	1.24488
9	3	0.951364	0.0317935	0.0319879	5.686	2.17667	3.80226	3.80226	3.0913	13.5232
1	1	0.945859	0.151053	0.146324	4.91211	0.262948	0.851316	0.851316	0	11.097
2	1	0.976622	0.141187	0.136191	2.50164	5.66462	20.3466	20.3466	21.1963	3.52717
3	1	0.944593	0.070439	0.0714282	4.93757	1.76865	21.1938	21.1938	21.3625	5.22787
4	1	0.99383	0.0659844	0.0641255	0.895249	1.09907	20.5805	20.5805	20.781	25
5	1	0.979374	0.0451449	0.0453806	2.43176	5.57851	10.0312	10.0312	10.3857	1.44254
6	1	0.314622	0.0141094	0.00439545	4.51526	4.7273	23.1605	23.1605	18.0042	25
7	1	0.885399	0.0475483	0.047774	4.79102	4.07782	17.8922	17.8922	17.908	20.765
8	1	0.988264	0.0263473	0.0262853	4.76943	1.66925	20.5916	20.5916	20.8355	0
9	1	0.919609	0.0446323	0.0425076	1.54643	1.73396	24.1022	24.1022	24.3006	14.9448
1	2	0.0747553	0.177694	0.186346	6.14375	2.42844	12.5255	12.5255	11.0513	11.5333
2	2	0.993127	0.120821	0.130163	3.41362	3.51345	6.48397	6.48397	7.26992	25
3	2	0.88351	0.0521871	0.0567872	1.45957	1.05844	21.652	21.652	22.1328	9.32662
4	2	0.915653	0.0795188	0.0822135	4.28768	4.24667	1.22325	1.22325	2.14425	14.7971
5	2	0.93444	0.05493	0.0557611	3.40218	0.164672	4.97639	4.97639	5.42687	25
6	2	0.314579	0.0315302	0.00781992	3.46672	1.78728	1.14426	1.14426	0.775968	11.3596
7	2	0.986157	0.0618353	0.06163	3.07108	2.78805	4.12965	4.12965	4.78802	2.61185
8	2	0.950344	0.0342434	0.0337662	3.36092	4.68133	5.67338	5.67338	5.96288	10.7611
9	2	0.96306	0.0313778	0.0313115	5.22329	2.99039	17.5853	17.5853	17.1946	0
1	3	0.0532261	0.223628	0.172313	4.77777	4.11195	23.2945	23.2945	11.3161	16.9283
2	3	0.810863	0.0503473	0.0509329	1.36789	5.13184	18.235	18.235	25	6.76202
3	3	0.0285335	0.0975515	0.0816416	5.32432	4.93122	9.54247	9.54247	21.379	2.45519
4	3	0.977765	0.0674251	0.0679055	3.06521	0.967518	8.81853	8.81853	9.24529	19.6584
5	3	0.687765	0.0592079	0.0594034	1.97984	1.95161	0	0	0	25
6	3	0.965738	0.0212822	0.0206722	5.91842	2.88848	9.52879	9.52879	9.71158	21.395
7	3	0.971745	0.0447567	0.0449443	4.76394	2.22294	9.49905	9.49905	9.07669	4.30007
8	3	0.921329	0.040462	0.0408425	4.22594	0.304521	15.6212	15.6212	15.2753	8.94367
9	3	0.449947	0.0179244	0.00243238	4.27231	1.21763	4.49878	4.49878	8.21328	8.43634
1	1	0.937435	0.184598	0.183509	5.21656	2.14374	0	0	0	14.964
2	1	0.914083	0.112726	0.114521	5.40579	6.26169	21.5255	21.5255	22.4797	2.08874
3	1	0.94504	0.102094	0.102399	3.46825	3.33639	6.47532	6.47532	6.67526	17.8738
4	1	0.925143	0.0648333	0.0646061	0.711353	2.509	4.26033	4.26033	4.22074	22.3944
5	1	0.963565	0.0669969	0.0671849	4.54739	5.00153	12.1625	12.1625	12.0446	7.25381
6	1	0.9422	0.0592371	0.0598178	5.85702	5.79578	17.9524	17.9524	17.7276	24.0885
7	1	0.965112	0.0519109	0.0515141	3.11511	3.10818	7.72567	7.72567	7.86562	14.629
8	1	0.950512	0.0470787	0.0476266	1.05789	0.784576	2.16084	2.16084	2.1656	17.7856
9	1	0.912059	0.039317	0.0381876	0.207562	0.650891	0.920272	0.920272	1.23708	6.41988
1	2	0.0175639	0.0720783	0.0220729	2.42779	1.49906	25	25	20.3309	25
2	2	0.034725	0.102583	0.12056	3.04455	4.61037	0.639843	0.639843	9.77321	16.0546
3	2	0.986366	0.0459648	0.0462338	5.07745	2.25242	10.7574	10.7574	12.6866	7.25271
4	2	0.938832	0.0874696	0.0865459	0.858249	0.691369	0	0	0	2.78122
5	2	0.995197	0.0602312	0.0587362	4.21813	1.07408	21.0103	21.0103	20.9133	17.6351
6	2	0.929829	0.0345337	0.0355381	0.475505	3.68455	22.7682	22.7682	22.8668	25
7	2	0.820038	0.0444934	0.0453728	2.15203	0.673344	12.5591	12.5591	13.4269	1.06935
8	2	0.972286	0.0396725	0.0382661	2.78593	5.24069	22.179	22.179	23.2978	14.8743
9	2	0.933023	0.0363574	0.0366262	3.92927	3.35504	25	25	25	11.2993
1	3	0.0501881	0.216632	0.189854	1.89269	1.91144	19.1321	19.1321	12.6741	17.8337
2	3	0.0278232	0.151177	0.102057	3.81457	0.61309	24.6595	24.6595	22.1843	10.186
3	3	0.926488	0.0503363	0.0529979	1.14422	0.512559	18.7183	18.7183	18.1752	23.5357
4	3	0.979147	0.0760461	0.075282	5.67818	2.24692	9.72806	9.72806	10.4537	14.076
5	3	0.962527	0.0629953	0.0630125	0.62878	3.91307	18.8744	18.8744	19.1979	14.9681
6	3	0.970076	0.0454813	0.0456727	2.59267	5.8487	7.70822	7.70822	7.70907	12.8619
7	3	0.997903	0.039799	0.0401213	2.88286	3.24653	0	0	0.434637	17.0917
8	3	0.786872	0.0278354	0.0280041	0.139158	1.6582	14.1265	14.1265	16.0024	14.1887
9	3	0.918042	0.0444242	0.0443401	1.05414	1.87726	3.93546	3.93546	4.53049	15.0174
1	1	0.0538693	0.150022	0.102113	3.34843	5.7553	0.836975	0.836975	2.32604	8.69735
2	1	0.909572	0.127293	0.128387	0.422548	0.376498	17.0071	17.0071	16.8209	24.9845
3	1	0.963363	0.103279	0.103711	0.418923	0.306934	2.16046	2.16046	2.51362	14.8161
4	1	0.90432	0.0685999	0.0698784	5.07632	2.74305	23.51	23.51	22.7905	10.6296
5	1	0.908475	0.0552482	0.0553027	2.70972	2.36805	9.4701	9.4701	9.52431	6.60877
6	1	0.980005	0.0678797	0.0676554	5.68135	5.69826	22.8092	22.8092	23.769	6.35766
7	1	0.98479	0.0565005	0.0540356	5.47177	5.34037	2.15272	2.15272	2.5378	1.40868
8	1	0.930393	0.0440054	0.0443864	0.820372	0.722806	24.6752	24.6752	23.6732	4.39749
9	1	0.983741	0.0477514	0.0473532	3.19299	3.365	18.9198	18.9198	19.1758	16.2945
1	2	0.055015	0.00646684	0.00131854	1.89102	4.65741	2.79968	2.79968	0	22.6771
2	2	0.617703	0.132095	0.141007	0.229755	0.942974	13.0217	13.0217	13.6851	13.925
3	2	0.818122	0.0830508	0.0764611	2.53556	3.07878	13.4033	13.4033	12.2729	22.3326
4	2			0.0662033		6.23424			20.3784	22.1902
5	2	0.934834	0.05741	0.0568176	2.80295	5.89444	12.3643	12.3643	12.6255	25
6	2	0.999143	0.0428702	0.0427298	3.37896	0.0197252	22.1585	22.1585	22.6693	4.18574
7	2	0.975351	0.0549439	0.0556368	0.486093	0.271745	14.0133	14.0133	13.6974	21.8662
8	2	0.961676	0.0399056	0.0393148	4.78644	1.01968	13.3722	13.3722	13.6748	16.9618
9	2	0.981288	0.0322476	0.0314359	5.34593	5.33269	0	0	0	25
1	3	0.858095	0.00107726	0.00109501	1.4981	4.63745	7.90551	7.90551	10.3212	25
2	3	0.0728914	0.15445	0.140817	6.18373	4.3828	11.4977	11.4977	4.48646	4.08267
3	3	0.941682	0.0842432	0.0837372	5.83584	5.78554	17.895	17.895	18.0122	25
4	3	0.999425	0.0338389	0.0333877	4.05687	0.840278	10.8872	10.8872	10.3685	25
5	3	0.918431	0.0589575	0.0593821	5.20221	5.22871	25	25	25	23.4186
6	3	0.944105	0.0504757	0.0505617	5.23586	1.56039	14.2637	14.2637	14.7184	18.5591
7	3	0.985375	0.039483	0.0400047	2.00976	5.24948	16.5651	16.5651	17.8792	9.01515
8	3	0.958275	0.0356378	0.0364052	0.123363	2.92151	3.71361	3.71361	3.91991	7.13033
9	3	0.923933	0.0391791	0.0391868	2.95283	3.63679	18.3995	18.3995	17.8076	20.2366
1	1	0.92	0.209761	0.212053	3.94415	4.48047	22.4132	22.4132	22.5842	1.92496
2	1	0.831156	0.143703	0.145159	6.19874	1.66154	15.8683	15.8683	16.0481	18.26
3	1	0.752988	0.0592901	0.0565127	2.73262	2.94049	0	0	0	5.88285
4	1	0.972768	0.0747716	0.0749527	4.32828	4.3448	1.81179	1.81179	1.41058	25
5	1	0.933349	0.0412283	0.0431213	5.44313	6.03965	24.314	24.314	25	1.61028
6	1	0.986612	0.039581	0.0403747	5.6305	0.0577074	8.31543	8.31543	9.84666	1.8519
7	1	0.758372	0.0368398	0.0390386	3.43965	3.80522	15.2628	15.2628	14.8565	1.15319
8	1	0.94724	0.0276167	0.0277475	4.83574	1.63167	22.3883	22.3883	22.5273	10.6424
9	1	0.172788	0.00111867	0.034987	1.84083	1.61165	22.0801	22.0801	23.3159	1.49728
1	2	0.00445442	0.144911	0.247953	0.35861	5.47661	0.538856	0.538856	0.702767	12.2849
2	2	0.887675	0.140364	0.137582	0.607498	4.3224	23.0493	23.0493	22.7988	4.41822
3	2	0.963012	0.0864674	0.0853644	2.27624	3.13029	1.13411	1.13411	2.26136	15.5525
4	2	0.995738	0.0663589	0.0661968	3.53407	0.736695	5.77745	5.77745	7.00647	8.32515
5	2	0.899582	0.0585067	0.0577221	1.84529	4.54095	18.0057	18.0057	17.6111	21.0819
6	2	0.931129	0.000690095	0.000675069	1.66977	1.48195	25	25	25	21.071
7	2		0.0405096		1.77207		18.9076	18.9076
8	2	0.906968	0.0315745	0.0318672	4.25067	2.25652	9.43928	9.43928	10.1696	19.9971
9	2	0.958285	0.033826	0.0334909	1.90945	0.00856302	21.233	21.233	22.7265	2.72771
1	3	0.0135317	0.172548	0.201627	3.73197	1.17936	21.6642	21.6642	20.3184	10.7319
2	3	0.0200554	0.148119	0.106662	3.41805	5.82763	0	0	6.68665	21.9038
3	3	0.946121	0.0563685	0.0577985	5.49694	2.23321	6.31857	6.31857	4.91706	18.475
4	3	0.986642	0.0579139	0.057531	2.78162	2.47101	4.40308	4.40308	5.13914	13.4397
5	3	0.117889	0.0624023	0.0494096	4.16458	2.71116	0	0	1.18375	22.1799
6	3	0.938145	0.0520052	0.0523758	2.93533	4.98112	7.36875	7.36875	8.13052	1.80762
7	3	0.939463	0.0395777	0.0401475	1.53867	4.22067	1.72704	1.72704	2.30234	10.8552
8	3	0.967051	0.0480104	0.0479936	0.347563	0.302145	12.939	12.939	13.1679	25
9	3		0.030666		2.7407		24.0128	24.0128
1	1	0.938041	0.194183	0.190583	0.818196	5.09792	14.0714	14.0714	15.0083	6.67722
2	1	0.849737	0.0614824	0.0802866	4.40124	2.3278	23.9818	23.9818	24.5696	3.37909
3	1	0.999158	0.0825352	0.082809	2.30166	2.70924	7.58436	7.58436	7.11025	15.9686
4	1	0.949374	0.0743336	0.0753648	0.276639	0.897064	12.8445	12.8445	12.4286	8.43161
5	1	0.925975	0.0730685	0.0782194	0.886064	0.324157	15.3301	15.3301	15.0121	25
6	1	0.996392	0.0584225	0.0580725	1.91684	1.9823	0	0	0	0
7	1	0.860248	0.0437395	0.0448199	5.20664	4.46505	13.6879	13.6879	13.9489	10.3061
8	1	0.9827	0.0411989	0.0429564	5.80604	5.15757	23.1576	23.1576	23.2634	24.4899
9	1	0.857055	0.0276698	0.02659	1.8739	5.04034	0	0	0	0
1	2	0.0373535	0.208508	0.189112	2.3757	3.7806	4.7126	4.7126	1.5639	2.72935
2	2	0.138054	0.0673556	0.0115329	1.46139	4.67948	15.638	15.638	12.3425	12.7262
3	2	0.985705	0.0732558	0.0734393	2.15425	5.7411	15.9395	15.9395	15.345	8.81703
4	2	0.885545	0.0752973	0.0714136	3.37091	3.04728	13.7591	13.7591	14.0679	17.3354
5	2	0.953099	0.0467666	0.0476401	2.94808	2.21255	14.3579	14.3579	13.7699	25
6	2	0.921126	0.0660635	0.0661421	2.98182	3.42749	21.8651	21.8651	21.8456	23.2833
7	2	0.997518	0.0590729	0.0591826	2.80111	2.84585	17.4297	17.4297	16.8863	25
8	2	0.982439	0.017522	0.0167204	5.89293	1.77762	9.20916	9.20916	12.7581	6.71416
9	2	0.956218	0.0477659	0.0479002	2.46587	2.28152	13.7104	13.7104	14.1912	1.26443
1	3	0.0198933	0.229851	0.169438	0.363047	2.62555	11.0217	11.0217	18.6956	6.44509
2	3	0.155129	0.118439	0.134804	2.34362	3.86814	6.17215	6.17215	4.3491	18.6674
3	3	0.868045	0.078678	0.0773712	4.74406	1.21626	5.33222	5.33222	4.80161	9.76464
4	3	0.935774	0.0780087	0.0773607	2.9958	6.12624	23.0385	23.0385	20.4637	10.8678
5	3	0.936557	0.0598838	0.0591074	5.36644	1.6399	7.14515	7.14515	3.75036	16.5928
6	3	0.91784	0.0418075	0.0420923	4.74195	1.80945	22.7344	22.7344	23.2885	10.11
7	3	0.959914	0.0494948	0.0484374	6.25756	1.33272	5.30827	5.30827	4.92845	19.3995
8	3	0.952416	0.0156165	0.0161834	1.17279	4.33842	25	25	25	14.5619
9	3	0.96982	0.0380473	0.0379076	1.83033	2.44127	19.569	19.569	20.0479	13.1863
1	1	0.971778	0.17462	0.17714	5.42211	0.735919	17.7954	17.7954	17.6773	18.3976
2	1	0.995387	0.0995133	0.0979113	3.29121	2.74796	7.38614	7.38614	7.21715	0
3	1	0.915142	0.0817108	0.079965	2.38469	2.42994	18.0009	18.0009	18.1776	16.7555
4	1	0.896864	0.0662305	0.065704	2.46649	0.193681	5.47812	5.47812	6.14591	22.3399
5	1	0.927987	0.0607888	0.0620279	4.46403	2.31257	19.6511	19.6511	21.1327	10.3164
6	1	0.964856	0.0503143	0.051325	2.60794	1.68158	6.34975	6.34975	7.59075	21.1803
7	1	0.975294	0.0500767	0.0479193	5.15963	5.85903	8.63077	8.63077	8.99264	25
8	1	0.944019	0.00291252	0.00257624	1.6111	4.75622	17.4442	17.4442	17.4587	22.8758
9	1	0.910527	0.048995	0.0496251	4.87193	4.32725	8.26069	8.26069	8.26847	13.6361
1	2	0.0309527	0.242246	0.189998	1.07853	2.13843	25	25	22.3233	3.65225
2	2	0.986477	0.115157	0.114468	3.9129	0.920697	0.164221	0.164221	0	13.0107
3	2	0.951017	0.0603909	0.060798	4.61807	1.63999	23.8609	23.8609	25	14.7557
4	2	0.741156	0.00304428	0.00398361	1.60257	4.75576	15.7589	15.7589	15.7833	25
5	2	0.996438	0.0526061	0.051316	3.58054	6.27595	3.39787	3.39787	2.73783	10.6437
6	2	0.964645	0.0465387	0.0456585	0.561721	4.31472	16.6291	16.6291	17.3937	19.1158
7	2	0.981963	0.0317504	0.0318183	0.734782	3.92029	4.88762	4.88762	4.7927	13.7734
8	2	0.918491	0.0334648	0.033503	4.96436	1.45877	0.484094	0.484094	0	14.519
9	2	0.913581	0.0226458	0.0225552	5.78547	2.60751	25	25	25	10.5823
1	3	0.0198044	0.215833	0.178369	0.807293	1.99501	23.0163	23.0163	18.6046	14.047
2	3	0.0716787	0.111308	0.15503	3.93565	5.64587	11.4087	11.4087	6.70291	8.41488
3	3	0.954604	0.0610292	0.0609417	0.595349	0.389195	4.30836	4.30836	3.19285	15.9768
4	3	0.913977	0.0475066	0.0460767	6.17389	6.00028	18.4625	18.4625	18.5557	15.2722
5	3	0.995942	0.0617576	0.0619377	5.24403	2.8966	13.8635	13.8635	12.7833	19.0495
6	3	0.976523	0.0543129	0.054218	2.74907	5.16324	21.3924	21.3924	22.0999	4.1668
7	3	0.816051	0.0446642	0.0430346	2.9368	4.10341	1.81407	1.81407	3.45025	17.9224
8	3	0.927951	0.0404981	0.0392889	0.740534	0.736506	5.28238	5.28238	5.21869	25
9	3	0.754555	0.000209576	0.000145917	1.64288	4.76338	14.4701	14.4701	13.0961	0
1	1	0.98894	0.16611	0.168922	1.01614	5.88935	9.69887	9.69887	8.33063	24.0702
2	1	0.960613	0.108471	0.108221	1.43429	4.61041	8.22142	8.22142	8.99843	9.84993
3	1	0.996607	0.0826595	0.0821559	2.20899	5.37558	12.5125	12.5125	12.8128	0
4	1	0.953831	0.079148	0.0791331	3.03581	2.92084	0	0	0	19.1982
5	1			0.0608177		2.77313			25	9.56636
6	1	0.96063	0.0400458	0.0392433	0.109723	3.25633	9.04641	9.04641	9.02668	2.75613
7	1	0.969957	0.0289604	0.0289845	0.12739	3.09374	5.00017	5.00017	4.33434	14.6312
8	1	0.878725	0.0518889	0.0521622	4.26387	4.75246	8.19914	8.19914	8.14347	21.6353
9	1	0.0934134	0.000193493	0.0388911	4.65177	5.95316	25	25	0	16.4249
1	2	0.0438825	0.215741	0.165206	1.58155	5.16362	13.2097	13.2097	9.02681	18.7148
2	2	0.849169	0.0720891	0.0732451	3.06375	0.332528	22.3854	22.3854	25	11.3608
3	2	0.950408	0.102412	0.103318	1.04245	1.6253	18.6324	18.6324	18.255	20.5424
4	2	0.921032	0.0764255	0.0744352	5.48322	3.64325	15.9379	15.9379	15.7245	9.83127
5	2	0.992539	0.0593821	0.0580446	5.47866	6.08947	6.82299	6.82299	6.61404	2.1026
6	2	0.979135	0.0581287	0.0594192	2.65367	2.16134	2.1632	2.1632	2.16328	19.5194
7	2	0.904016	0.0412986	0.0400815	2.20379	5.27136	13.8372	13.8372	13.3005	19.2779
8	2	0.895561	0.0470679	0.0457961	4.3513	4.03039	18.8577	18.8577	19.0263	6.92689
9	2	0.972161	0.0462021	0.0450014	4.94913	4.96637	6.77104	6.77104	6.70449	6.11792
1	3	0.0219295	0.188374	0.209581	2.26904	3.99111	21.5255	21.5255	7.05258	25
2	3	0.0292375	0.106325	0.135781	4.76363	6.11525	17.6173	17.6173	0	10.4848
3	3	0.903894	0.0838372	0.0832027	4.43014	1.29044	19.6702	19.6702	19.2817	23.6659
4	3	0.948301	0.0738425	0.0723067	3.70654	2.96042	25	25	25	7.93893
5	3	0.934161	0.056018	0.0560154	4.37052	4.33023	0	0	0	16.6459
6	3	0.964603	0.0454346	0.0446199	4.0771	0.506994	0	0	0	2.61276
7	3	0.935448	0.0455819	0.0443749	0.448595	5.75237	8.11922	8.11922	9.37057	2.63851
8	3	0.952879	0.0400189	0.0398838	4.75583	4.59073	12.2446	12.2446	12.3809	6.20031
9	3	0.984492	0.0310688	0.0315642	3.47273	1.12664	21.4479	21.4479	19.8367	3.60929
1	1	0.964097	0.176368	0.186021	4.74538	2.05945	5.22029	5.22029	6.13672	23.7116
2	1	0.901295	0.111311	0.114507	1.75908	3.19314	8.33127	8.33127	7.16447	21.7353
3	1	0.97135	0.0680954	0.0677043	2.43254	2.6177	25	25	25	20.7265
4	1	0.957367	0.0788304	0.0775763	1.41872	1.43905	15.5804	15.5804	16.038	9.03144
5	1	0.936406	0.0736413	0.0745459	1.56124	1.69045	14.3012	14.3012	13.9563	15.7983
6	1	0.829531	0.0371733	0.036084	4.78847	5.11498	5.20109	5.20109	4.68321	16.3615
7	1	0.922606	0.0313999	0.031295	0.0056953	2.6288	3.06192	3.06192	1.96839	21.7663
8	1	0.923972	0.031758	0.0319597	5.19289	1.9039	9.69347	9.69347	8.84411	22.4291
9	1	0.96207	0.0442931	0.043948	3.51233	3.55522	8.67275	8.67275	8.84668	18.2752
1	2	0.972134	0.175535	0.184466	3.70834	1.99614	17.2742	17.2742	16.4725	14.635
2	2	0.898384	0.107383	0.107766	3.8595	0.903843	13.5452	13.5452	13.5754	0
3	2	0.877074	0.0475508	0.0514641	5.46187	5.66367	25	25	25	21.6901
4	2	0.976004	0.0725145	0.0718092	1.77783	4.63169	11.1424	11.1424	11.3733	0.571865
5	2	0.915557	0.0595021	0.0602533	5.65193	3.14576	23.1018	23.1018	23.3434	3.09659
6	2	0.795756	0.0255064	0.022074	2.18367	1.39554	5.62795	5.62795	6.65524	13.376
7	2	0.980099	0.041364	0.0414338	1.18063	4.70857	10.2518	10.2518	11.3345	12.2145
8	2	0.925836	0.00194907	0.00182142	4.64681	1.51134	11.5535	11.5535	11.0343	24.6779
9	2	0.9948	0.0454418	0.0458571	4.68599	5.2641	4.91105	4.91105	5.81994	18.9411
1	3	0.0281426	0.161513	0.176706	0.104293	3.86073	8.43841	8.43841	17.6062	8.54492
2	3	0.0518336	0.115298	0.124383	1.27599	4.08387	12.0523	12.0523	25	12.84
3	3	0.0624739	0.090618	0.076438	6.18078	2.17133	0	0	1.95449	1.63328
4	3	0.832738	0.0624553	0.0589202	5.06853	5.04399	12.2153	12.2153	12.9212	13.161
5	3	0.954335	0.0531597	0.0532951	3.09787	5.69054	18.9355	18.9355	18.3512	21.3328
6	3	0.982123	0.0487285	0.0484574	3.86501	0.92859	14.3001	14.3001	14.4506	8.7535
7	3	0.772006	0.039223	0.0399948	0.0740872	3.1066	25	25	25	24.0218
8	3	0.959238	0.0358507	0.0347735	2.14193	1.53194	11.7974	11.7974	12.3561	10.6418
9	3	0.936474	0.0345898	0.0355081	4.15651	1.14926	17.6237	17.6237	14.875	10.334
1	1	0.912849	0.168683	0.168664	3.09044	2.22243	17.497	17.497	16.8608	10.4466
2	1	0.986638	0.0302657	0.0303429	2.89889	0.131235	0	0	1.73481	19.1272
3	1	0.959192	0.089011	0.0869475	6.19032	5.77409	0.591673	0.591673	1.30461	7.9632
4	1	0.874865	0.0761198	0.0777395	1.08573	2.24521	24.5363	24.5363	22.9124	24.438
5	1	0.966193	0.0570215	0.0566421	6.21889	0.299936	14.9605	14.9605	15.5537	0.89923
6	1	0.955656	0.0386854	0.039183	0.764685	3.75438	24.5816	24.5816	25	7.54808
7	1	0.924004	0.0487	0.0468131	4.31585	5.35885	15.1729	15.1729	16.1098	3.82815
8	1	0.995172	0.018174	0.0181693	5.65067	2.51186	12.4938	12.4938	12.7496	10.8966
9	1	0.95065	0.0502097	0.0500228	1.99234	2.16604	20.337	20.337	20.7983	2.9727
1	2	0.937007	0.0750461	0.0721811	4.56097	4.86799	25	25	25	9.46866
2	2		0.137281		6.25592		25	25
3	2	0.975511	0.0667987	0.0653869	5.64126	5.48156	4.78739	4.78739	4.81531	17.9456
4	2	0.978256	0.0695516	0.0694068	0.110585	3.30267	3.17454	3.17454	3.96904	25
5	2	0.861937	0.0533545	0.053421	3.43582	0.272199	22.7652	22.7652	23.5057	8.8396
6	2	0.992264	0.0371778	0.0372418	4.14914	0.856753	0	0	0	14.0988
7	2	0.986442	0.034169	0.0341066	4.95784	1.83159	5.1591	5.1591	4.90827	23.1426
8	2	0.990187	0.0577573	0.0573597	1.44442	0.998221	5.5241	5.5241	6.06971	8.04075
9	2	0.98941	0.00925436	0.00935665	3.07977	6.19771	12.5431	12.5431	13.1305	14.0166
1	3		0.233621		3.68855		17.0363	17.0363
2	3	0.0413304	0.16885	0.139935	0.91367	4.34814	15.4702	15.4702	16.5922	22.4283
3	3		0.102237		5.25571		24.7085	24.7085
4	3	0.996442	0.085972	0.090138	0.815527	2.99112	13.5668	13.5668	12.8199	4.822
5	3	0.898541	0.0507837	0.0521796	4.03209	1.95843	8.21751	8.21751	9.76136	15.8994
6	3	0.941613	0.0609592	0.0612099	5.88877	5.74881	21.1622	21.1622	22.2606	18.068
7	3	0.814699	0.0403446	0.0395787	2.18517	2.15186	1.52954	1.52954	1.59388	10.8262
8	3	0.943879	0.0325966	0.033811	4.86324	5.01474	0	0	0	12.1318
9	3	0.972231	0.0344519	0.034193	1.00307	0.986941	25	25	25	14.5742
1	1	0.953593	0.120193	0.126413	4.73402	1.65555	0	0	0	25
2	1	0.992808	0.0959428	0.0937348	5.38206	2.26623	0.200317	0.200317	0	14.9206
3	1	0.882754	0.0923534	0.0913792	3.02829	0.591771	20.7881	20.7881	20.6295	3.33065
4	1	0.932945	0.0645207	0.0642079	0.807716	5.73025	1.41185	1.41185	1.1311	22.6128
5	1	0.948143	0.0571863	0.0571643	0.9227	0.502566	3.9926	3.9926	3.64343	3.43131
6	1	0.999531	0.0406663	0.040894	4.64114	1.38238	10.1536	10.1536	10.3793	17.5016
7	1	0.772635	0.00544627	0.00403294	1.75144	1.47007	23.5225	23.5225	22.8669	23.6853
8	1	0.903516	0.0602738	0.0601424	3.50713	4.43385	22.304	22.304	24.9108	8.47393
9	1	0.996449	0.0350535	0.0337479	2.1299	2.13874	0	0	0	25
1	2	0.0253265	0.206067	0.177839	0.459058	0.695511	12.4445	12.4445	3.73437	6.98035
2	2	0.749265	0.0674731	0.0652301	3.52753	3.21534	0	0	0	9.94577
3	2	0.862879	0.0870536	0.0875336	5.62492	3.95592	19.8606	19.8606	18.532	22.7499
4	2	0.261919	0.0488417	0.0551796	4.11792	5.73916	2.38245	2.38245	0.54392	25
5	2	0.977376	0.071881	0.0709748	0.142897	0.281037	4.27083	4.27083	4.28952	23.1344
6	2	0.987514	0.0453088	0.0449788	4.80416	1.79818	14.047	14.047	14.2974	6.70976
7	2	0.909467	0.0365776	0.036454	0.302731	3.08442	3.43502	3.43502	5.39282	18.7977
8	2	0.961301	0.0583536	0.058345	3.29624	3.28628	9.31247	9.31247	9.9843	2.22721
9	2			0.0512462		0.328947			20.8054	23.4764
1	3	0.0153379	0.18325	0.244566	3.15939	2.29855	12.5555	12.5555	14.0903	0
2	3	0.0338991	0.119918	0.141211	5.36155	1.89	1.40695	1.40695	3.68904	2.62896
3	3	0.13607	0.0037745	0.0276819	4.65434	5.17629	10.3774	10.3774	0.771988	25
4	3	0.937596	0.0353295	0.0359854	1.79681	4.5693	15.3675	15.3675	13.9623	4.34133
5	3	0.935845	0.06336	0.0644672	4.83726	1.71425	22.5261	22.5261	22.8424	6.32306
6	3	0.985599	0.042211	0.0421579	1.30572	4.6428	15.233	15.233	15.4947	5.03845
7	3			0.0394588		0.158151			21.3517	21.4263
8	3	0.946629	0.0409389	0.0412318	0.881968	2.32492	10.6464	10.6464	10.6239	8.9089
9	3	0.942812	0.0297514	0.0284592	2.55204	4.37516	1.2965	1.2965	1.83346	2.60873
1	1	0.985009	0.187148	0.191579	3.55855	0.765386	24.34	24.34	23.5093	18.184
2	1	0.948681	0.146493	0.151806	1.75677	0.668067	0	0	0	23.9272
3	1	0.943404	0.095005	0.0958525	3.72135	3.79227	8.40986	8.40986	8.3395	11.0824
4	1	0.91479	0.0764117	0.0774534	4.21817	4.35941	24.3871	24.3871	24.3734	10.6864
5	1			0.0871169		0.860623			21.5003	21.358
6	1	0.964681	0.0363074	0.0362393	5.60339	2.59373	25	25	25	19.3545
7	1	0.998238	0.0296276	0.0298525	0.0113638	2.96229	0	0	0	18.5437
8	1	0.997143	0.0347046	0.0337737	5.86527	5.59417	0.580071	0.580071	0.138359	24.8926
9	1	0.903308	0.0432683	0.0426951	2.68439	2.70292	14.7598	14.7598	15.1845	0
1	2	0.995321	0.182705	0.190828	1.17913	0.783395	8.34903	8.34903	10.0058	20.2813
2	2	0.971719	0.117038	0.117865	1.31483	0.0700898	17.3416	17.3416	18.4915	4.25265
3	2	0.912857	0.10131	0.102127	0.179108	0.698915	25	25	25	6.70071
4	2	0.996632	0.0685471	0.0695205	1.14776	0.251454	14.772	14.772	15.4892	5.83052
5	2			0.0660094		0.127733			24.53	25
6	2	0.946256	0.0586752	0.0593512	2.22977	2.05065	7.09311	7.09311	7.51186	15.1766
7	2	0.949313	0.039789	0.0402029	2.71599	5.56637	1.26564	1.26564	1.50245	2.84961
8	2	0.97642	0.0384904	0.0374311	3.017	0.067548	25	25	25	8.48931
9	2	0.984812	0.0401972	0.03899	4.9919	3.4295	0	0	0	1.64269
1	3		0.202008		1.1096		11.5277	11.5277
2	3	0.0195893	0.0993501	0.137486	6.16886	1.94825	0.633533	0.633533	4.13183	10.0579
3	3	0.0538168	0.0830859	0.078394	4.22811	0.884105	11.3983	11.3983	8.30032	0
4	3	0.0843134	0.059968	0.0632847	3.09725	4.351	8.89202	8.89202	7.32019	23.4296
5	3	0.997075	0.0625254	0.0637629	0.181534	6.00324	15.8436	15.8436	15.0515	25
6	3	0.88855	0.0553204	0.0546599	2.53753	2.56609	22.9668	22.9668	23.2192	1.15959
7	3	0.933973	0.0445094	0.0442676	5.07196	5.12401	10.8558	10.8558	10.9998	5.83299
8	3	0.867866	0.0346029	0.0345062	5.44708	2.70828	5.366	5.366	3.12339	20.9718
9	3	0.890131	0.0455993	0.0472491	5.88933	0.368189	21.1869	21.1869	21.1895	7.53995
1	1	0.90008	0.181097	0.18332	0.947721	2.82081	11.6061	11.6061	10.0724	9.72592
2	1	0.868853	0.105952	0.103259	3.12659	3.55628	12.6817	12.6817	12.0023	22.3166
3	1	0.936761	0.0920922	0.0924717	5.36283	2.81056	21.681	21.681	21.9351	19.1315
4	1	0.986879	0.0686824	0.0699533	2.93954	2.61881	10.8847	10.8847	11.0032	22.533
5	1	0.925726	0.0423696	0.0411162	2.04328	0.711095	23.7036	23.7036	24.2995	16.0758
6	1		0.0736749		3.57244		13.4902	13.4902
7	1	0.906264	0.0417605	0.041071	2.44503	2.28606	6.53122	6.53122	6.50495	6.44304
8	1	0.0855401	0.0107468	0.0172157	4.74413	3.06379	25	25	1.84423	10.826
9	1	0.970192	0.0202709	0.0199104	5.52095	2.23281	4.24381	4.24381	4.02908	10.3859
1	2	0.680097	0.0010717	0.000936837	4.70503	4.7837	12.0455	12.0455	0	23.792
2	2	0.0917409	0.104545	0.0988594	4.74673	4.06072	24.594	24.594	25	0
3	2	0.88059	0.0873801	0.089293	1.86597	5.25747	4.06294	4.06294	6.65088	16.1933
4	2	0.915849	0.0710842	0.0717538	4.93222	1.67924	11.4677	11.4677	11.7532	18.2009
5	2	0.935357	0.0820211	0.0834953	0.096952	0.552673	8.41538	8.41538	9.0254	2.00216
6	2	0.97724	0.0644054	0.0636354	1.01196	1.30795	20.6768	20.6768	20.5112	8.61154
7	2			0.0340041		4.00363			17.6556	23.809
8	2	0.993328	0.0542819	0.0534742	3.46583	3.54815	25	25	25	7.51133
9	2	0.893823	0.0534363	0.0553609	4.71718	5.25733	2.82306	2.82306	4.10079	4.40906
1	3	0.0147419	0.22338	0.175716	0.331273	4.54479	5.52701	5.52701	16.4537	22.2803
2	3	0.920259	0.146318	0.149712	1.52345	3.72676	7.25864	7.25864	12.3167	9.85282
3	3	0.997955	0.0944003	0.0931278	4.73763	3.91034	14.5132	14.5132	13.4907	9.6278
4	3	0.0622674	0.0651296	0.0649836	4.2843	4.46751	20.8667	20.8667	14.4738	18.8359
5	3	0.99454	0.0403819	0.0405606	1.95507	2.48535	15.2742	15.2742	14.4397	0
6	3	0.892329	0.0505509	0.048959	1.37554	3.97711	3.02089	3.02089	3.16335	24.518
7	3	0.994168	0.0408364	0.0408034	2.82005	5.88697	17.0625	17.0625	21.4506	9.44246
8	3	0.84091	0.0269468	0.0256352	2.07665	5.33181	10.8516	10.8516	11.0264	13.7498
9	3	0.87372	0.0217328	0.0217033	4.53894	0.704398	18.0627	18.0627	18.9114	22.9387
1	1	0.896127	0.214018	0.217435	1.83466	2.63982	5.29962	5.29962	6.30753	3.07778
2	1	0.860929	0.109321	0.110608	2.57076	4.30325	4.54729	4.54729	2.87262	14.0682
3	1	0.98591	0.104946	0.105991	4.91225	5.59587	14.2903	14.2903	14.5201	14.7692
4	1	0.960833	0.0646975	0.0638149	4.10687	1.24937	19.5657	19.5657	20.2288	6.21701
5	1	0.990104	0.0650628	0.0637505	4.03909	3.86597	6.19391	6.19391	6.01137	15.4589
6	1		0.0507105		3.19854		21.5543	21.5543
7	1	0.932302	0.0254827	0.0247523	2.29145	5.99254	0	0	1.63329	25
8	1	0.945258	0.0491635	0.048514	2.56508	1.98342	0.503373	0.503373	3.26639	24.8538
9	1	0.930199	0.0453047	0.0457235	6.06815	5.50529	24.4099	24.4099	22.6411	2.20391
1	2	0.0298742	0.166771	0.208362	0.233667	6.07398	3.4743	3.4743	17.6624	11.1772
2	2	0.791181	0.109631	0.112331	2.94745	3.38892	8.38931	8.38931	8.04838	4.36044
3	2	0.847098	0.0817919	0.0801365	1.42297	1.20716	3.95779	3.95779	0.540437	11.7688
4	2	0.96553	0.0609756	0.0609121	3.18845	0.188702	22.1465	22.1465	22.7955	7.84425
5	2	0.865841	0.000412426	0.000430413	1.65383	4.80207	0	0	0	5.51635
6	2	0.859989	0.053118	0.0524624	3.70824	2.82845	20.8668	20.8668	20.1838	12.853
7	2			0.0442657		0.362995			22.5429	16.2095
8	2	0.977951	0.0387593	0.0383489	0.808362	4.66831	18.0541	18.0541	18.4565	7.92985
9	2	0.963324	0.0414069	0.041277	1.55976	1.22159	7.25532	7.25532	7.83137	20.8278
1	3	0.0197758	0.218493	0.167638	0.978063	4.39996	14.1355	14.1355	23.7364	25
2	3	0.0619974	0.010182	0.000616781	0.635506	4.65256	11.569	11.569	12.7754	25
3	3	0.0258489	0.0800356	0.103727	0.697962	3.98802	4.12163	4.12163	5.63397	20.3103
4	3	0.0386717	0.0531405	0.0611541	2.66997	5.66404	25	25	24.6595	3.16556
5	3	0.951525	0.0478576	0.0470934	2.13001	5.36452	9.14939	9.14939	9.22421	16.1877
6	3	0.209504	0.0333393	0.00613879	5.22817	1.65482	11.1263	11.1263	11.7219	0
7	3	0.977766	0.0649505	0.0649039	3.36541	4.02715	11.5066	11.5066	11.6667	10.6269
8	3	0.698801	0.0190583	0.0259198	4.09124	0.178247	0.535311	0.535311	1.87157	25
9	3	0.961734	0.0347511	0.0351843	3.96198	4.14591	25	25	25	0
1	1	0.0549349	0.188848	0.155608	1.63065	1.70047	5.07118	5.07118	0	0
2	1	0.994812	0.103133	0.106822	3.74417	0.830324	23.54	23.54	23.5806	24.3221
3	1	0.89801	0.0894298	0.0895596	6.05615	6.12651	22.5549	22.5549	22.7159	4.20062
4	1	0.905652	0.0724367	0.0678907	2.208	1.75331	14.0858	14.0858	13.6596	7.09744
5	1	0.99651	0.0684555	0.0676296	2.62543	2.84421	0	0	0	16.1488
6	1	0.974698	0.0213343	0.0208566	4.59825	1.48649	18.2936	18.2936	18.3148	9.36428
7	1	0.865194	0.0463034	0.0469242	0.464675	2.25514	8.17673	8.17673	9.39182	12.0956
8	1	0.858745	0.0468047	0.0446305	2.19498	2.09089	0	0	0	0
9	1	0.990764	0.042437	0.0417687	1.30015	1.64194	21.8019	21.8019	21.7233	15.504
1	2	0.907023	0.193967	0.199586	2.18912	3.1897	14.5391	14.5391	15.8311	16.3596
2	2	0.842351	0.130385	0.133506	4.54998	0.0914402	18.6881	18.6881	21.2006	6.62724
3	2	0.927722	0.0845519	0.0829361	3.47601	5.46699	16.0588	16.0588	15.1255	3.20677
4	2	0.919805	0.0695843	0.0695968	3.47675	0.429082	9.36759	9.36759	11.7137	12.4558
5	2	0.943831	0.0587354	0.0579278	0.560901	2.23121	9.11034	9.11034	8.36288	24.8773
6	2	0.968795	0.0370995	0.0363774	2.16713	5.50791	19.3578	19.3578	19.8542	16.647
7	2	0.850178	0.025289	0.0252447	0.442073	4.44332	25	25	22.5462	14.7729
8	2	1	0.00321132	0.00338148	1.46319	1.45221	0	0	0	18.9767
9	2	0.953017	0.018073	0.0182293	0.327653	4.24686	4.61558	4.61558	0	9.37855
1	3	0.0187058	0.22327	0.184553	2.73629	2.02463	10.6372	10.6372	24.1288	6.86564
2	3	0.0313726	0.121076	0.122823	2.5552	1.28136	1.50777	1.50777	10.3358	0.765762
3	3	0.0658548	0.100686	0.0813107	3.37995	0.372648	25	25	22.8494	9.98816
4	3	0.88675	0.0628538	0.0616108	0.600469	2.63841	7.70496	7.70496	6.94052	10.8649
5	3	0.980598	0.0585858	0.058767	2.19945	1.71488	23.8924	23.8924	22.7357	9.95853
6	3	0.977677	0.0500798	0.0494612	1.57453	4.90206	9.64868	9.64868	9.65911	3.50355
7	3			0.0390746		1.1596			25	13.0236
8	3	0.951718	0.0378229	0.0364998	2.42516	2.14724	21.7403	21.7403	21.3932	12.1541
9	3	0.968613	0.0327081	0.0328443	4.47936	2.04707	5.76896	5.76896	3.93935	21.4838
1	1	0.986746	0.174841	0.177502	3.67101	2.58351	8.42625	8.42625	6.58227	13.3338
2	1		0.126077		2.04752		23.9948	23.9948
3	1	0.977602	0.0887996	0.0899269	2.00083	5.66868	4.25941	4.25941	4.90942	21.8697
4	1	0.984535	0.0617758	0.061946	3.11983	5.71062	16.1859	16.1859	16.5611	12.849
5	1	0.980022	0.0797077	0.0793413	2.4957	2.6496	20.995	20.995	21.7714	7.9612
6	1	0.995866	0.0273143	0.0276009	5.35102	1.89003	21.1446	21.1446	22.0151	4.49551
7	1	0.997185	0.0561443	0.0549759	3.59721	3.88273	1.7558	1.7558	1.82653	3.95913
8	1	0.974389	0.0310532	0.0307484	5.20942	2.01573	0	0	0	11.7038
9	1	0.815848	0.0397359	0.0395336	3.05256	4.46838	3.95265	3.95265	4.96995	21.011
1	2	0.030366	0.143129	0.0913923	1.82134	0.723758	15.5417	15.5417	14.5787	21.554
2	2	0.943844	0.107256	0.105659	1.03819	4.26824	16.7778	16.7778	16.9026	20.2593
3	2	0.907155	0.089999	0.0906521	3.83549	3.79372	25	25	25	7.55684
4	2	0.965356	0.062147	0.0593954	5.02957	1.70178	16.2956	16.2956	15.8022	17.4843
5	2	0.980358	0.0577518	0.0577605	1.18856	2.52222	4.43172	4.43172	3.88427	4.86285
6	2	0.979144	0.0441065	0.0442045	1.96903	5.25555	9.0529	9.0529	8.93222	20.4178
7	2	0.988789	0.0472353	0.0442387	0.229342	6.2007	19.6827	19.6827	19.2298	0
8	2	0.986404	0.0372061	0.0375019	2.04276	1.34708	2.45641	2.45641	1.78836	23.2825
9	2	0.979652	0.0440328	0.044047	4.99547	5.56423	19.8612	19.8612	20.2166	18.1122
1	3	0.0190715	0.18316	0.148025	1.20851	4.92055	13.2445	13.2445	11.9408	10.6183
2	3	0.0175611	0.113074	0.145708	2.94525	6.05596	1.7674	1.7674	12.7443	15.0411
3	3	0.975642	0.0754518	0.0742913	0.315712	3.89233	12.2286	12.2286	12.0656	7.74287
4	3	0.989406	0.062665	0.0633773	0.974414	4.11242	4.95131	4.95131	5.09679	19.1369
5	3	0.816333	0.0503859	0.0489337	4.15532	0.666027	12.2119	12.2119	12.5712	3.09808
6	3	0.923228	0.0469311	0.0477785	4.57474	1.92492	19.3115	19.3115	21.2141	3.40688
7	3	0.946725	0.0425459	0.0426195	0.67155	3.3029	14.9765	14.9765	14.3492	25
8	3	0.934721	0.0361189	0.0367625	1.79648	4.92813	10.4175	10.4175	10.4874	21.8775
9	3	0.9834	0.0381475	0.0377361	3.59981	3.89178	1.55193	1.55193	1.2138	6.21451
1	1	0.923895	0.124738	0.124454	4.50752	4.22981	9.19223	9.19223	9.402	8.94719
2	1	0.985829	0.105116	0.104909	4.61168	0.976998	18.9806	18.9806	18.7256	0
3	1	0.943118	0.12335	0.123074	4.78044	4.821	5.1886	5.1886	5.44967	6.77316
4	1	0.967074	0.0494415	0.0486995	0.902392	3.99888	10.9292	10.9292	11.1296	24.216
5	1	0.921847	0.0634703	0.0628254	0.141723	0.61687	5.32053	5.32053	4.93208	3.06434
6	1	0.959157	0.0496371	0.0470665	3.97365	4.22031	16.6895	16.6895	17.0952	8.61084
7	1	0.643315	0.0426986	0.029099	5.33917	4.74063	12.4741	12.4741	10.9558	6.02846
8	1	0.93829	0.05565	0.0557254	4.44788	4.59016	10.1201	10.1201	9.83191	10.0187
9	1	0.973167	0.0450833	0.0464865	2.09891	2.54235	25	25	25	10.0092
1	2		0.212243		1.22705		13.6521	13.6521
2	2	0.875789	0.116451	0.115004	6.07822	2.81025	7.93514	7.93514	8.05483	7.20708
3	2	0.960094	0.0797145	0.0801145	4.19242	1.59862	15.3251	15.3251	14.4258	18.8777
4	2	0.988124	0.086973	0.086021	4.37318	4.32324	7.82681	7.82681	8.75494	0
5	2	0.985353	0.0463132	0.046472	1.75818	5.13894	11.0245	11.0245	11.6635	11.6624
6	2	0.236913	0.00175024	0.024672	1.42528	3.95982	7.83456	7.83456	12.0134	13.0099
7	2	0.909732	0.0413811	0.0413082	4.81988	1.87433	8.62678	8.62678	8.99209	18.1175
8	2	0.984337	0.0293819	0.0285742	2.48992	5.85497	6.90659	6.90659	6.52425	11.4683
9	2	0.979499	0.025593	0.0250529	1.63149	4.92489	9.92479	9.92479	10.0996	4.6264
1	3	0.0486924	0.174994	0.163647	0.742277	2.5016	25	25	17.9754	15.6945
2	3	0.0220066	0.161886	0.111557	1.34544	4.081	3.24887	3.24887	17.9533	1.56324
3	3	0.141101	0.0266551	0.0750528	4.86387	2.50339	22.7564	22.7564	23.8946	1.34119
4	3	0.961059	0.0318158	0.0322443	5.58571	5.5722	9.03203	9.03203	9.64636	14.3703
5	3	0.908088	0.0548784	0.055029	5.06138	4.9943	15.8295	15.8295	16.3001	8.50058
6	3	0.965833	0.0525941	0.0533588	1.2119	4.49979	7.01182	7.01182	9.74995	6.29067
7	3	0.979738	0.0307774	0.0303642	2.19217	5.4617	17.8644	17.8644	17.6757	9.5135
8	3	0.968963	0.0420437	0.0418259	5.1237	5.07409	19.9728	19.9728	19.579	18.1534
9	3	0.964949	0.0309442	0.0312425	2.77461	5.83227	22.7659	22.7659	22.1042	18.3031
1	1			0.188778		0.399529			19.3257	19.8472
2	1	0.918288	0.151144	0.15083	5.41124	5.43289	20.4072	20.4072	20.21	6.4923
3	1	0.863942	0.0741892	0.0745235	2.92271	5.10199	12.8984	12.8984	12.3888	1.99628
4	1	0.919352	0.0793222	0.0781335	1.62308	2.27428	2.84868	2.84868	3.82442	6.69856
5	1	0.985087	0.0619504	0.0610597	5.87786	5.43501	18.4391	18.4391	18.0132	11.7253
6	1	0.925156	0.0436165	0.044525	5.45497	0.220117	24.4356	24.4356	25	1.74503
7	1	0.979199	0.0519389	0.0513149	5.66739	6.0392	18.1881	18.1881	18.1059	16.557
8	1	0.853897	0.0394583	0.0410857	3.38229	2.03915	8.12245	8.12245	8.76592	10.8854
9	1	0.76705	0.0300424	0.0338433	0.753047	0.98542	18.6033	18.6033	18.6078	25
1	2	0.0284479	0.14986	0.199579	5.33097	0.809107	6.077	6.077	10.5746	22.6414
2	2	0.937786	0.0549612	0.0534141	3.22533	0.183795	9.76416	9.76416	9.89366	18.0697
3	2	0.950583	0.0813035	0.0805941	1.64947	5.93916	6.89377	6.89377	6.10731	14.4292
4	2	0.917446	0.0694505	0.0680824	5.96285	3.20429	1.37119	1.37119	1.77334	22.1353
5	2	0.934658	0.0478023	0.0483377	0.768558	3.64907	19.1646	19.1646	19.2826	24.6909
6	2	0.99176	0.0497157	0.0498585	4.91267	5.30256	21.0029	21.0029	20.8129	8.49081
7	2	0.943015	0.0344409	0.0336776	0.636625	3.52435	10.1764	10.1764	11.2631	21.4838
8	2	0.94862	0.0372218	0.0366869	0.0454117	0.00965377	0	0	0	14.5893
9	2	0.740875	0.0370033	0.0367791	0.636654	3.81217	21.1077	21.1077	22.4218	13.9754
1	3	0.0266277	0.162362	0.207835	6.04682	3.72074	14.7404	14.7404	14.9095	25
2	3	0.816179	0.12129	0.124093	3.53568	2.13693	11.4665	11.4665	4.92677	13.8454
3	3	0.819152	0.0359248	0.0345078	1.01478	0.522	12.1855	12.1855	12.1494	3.40194
4	3	0.0488914	0.0656401	0.0770501	2.6474	3.49268	21.5225	21.5225	25	1.11538
5	3	0.98381	0.0575683	0.0568882	2.97978	4.83402	4.16009	4.16009	3.67136	14.9626
6	3	0.928239	0.0580393	0.0607528	2.35816	0.112237	20.6728	20.6728	18.9139	25
7	3	0.919611	0.0309935	0.0313565	0.607807	2.7262	18.7869	18.7869	19.0939	23.6639
8	3	0.952062	0.0350196	0.0351342	1.60612	5.0417	8.14502	8.14502	8.93265	3.71434
9	3	0.914231	0.0428895	0.0447665	4.96319	0.830958	13.5437	13.5437	14.5633	8.86469
1	1	0.985555	0.19824	0.183655	5.50567	2.46403	19.0521	19.0521	20.7373	1.22928
2	1	0.938953	0.0506653	0.0525724	3.41915	0.00359792	7.00152	7.00152	13.1216	9.16853
3	1	0.938496	0.0776703	0.0773661	0.244683	3.09901	19.3109	19.3109	19.1287	18.2145
4	1	0.977638	0.0576687	0.0581763	2.07895	5.42044	20.3525	20.3525	20.2172	22.2821
5	1	0.975859	0.0686874	0.0672732	0.119144	6.17245	9.80837	9.80837	9.57556	21.145
6	1	0.934391	0.05572	0.0563034	5.02295	4.04	13.921	13.921	14.5657	5.84886
7	1	0.986411	0.0448032	0.0428791	2.56606	2.8891	9.99234	9.99234	10.0808	17.5437
8	1	0.927881	0.0564565	0.0558586	5.34559	5.83464	25	25	24.5217	21.7272
9	1	0.973578	0.0424034	0.0417193	1.5234	2.01694	23.4967	23.4967	23.5518	22.2133
1	2	0.923711	0.048524	0.0488001	4.51141	1.39372	15.0389	15.0389	15.1455	0
2	2	0.899302	0.134429	0.136369	0.323629	0.869753	25	25	25	2.79872
3	2	0.934052	0.0840115	0.083762	3.63678	1.40852	17.6112	17.6112	17.8014	5.48383
4	2	0.980969	0.0899497	0.0915691	4.46037	0.29852	8.29201	8.29201	9.47481	8.68525
5	2	0.954913	0.0569308	0.0560168	3.44037	4.3359	16.8138	16.8138	16.2947	12.9554
6	2			0.0675502		3.52865			21.4097	15.9866
7	2	0.986742	0.0111563	0.0112018	2.34121	5.51681	22.1566	22.1566	22.3829	0
8	2	0.994527	0.0382508	0.0386066	4.36783	3.05621	17.273	17.273	17.8563	22.2189
9	2	0.967143	0.02626	0.0273872	0.763259	4.05711	7.00141	7.00141	5.60156	22.1817
1	3	0.0192584	0.147537	0.220377	4.92373	5.06434	17.7591	17.7591	7.0934	8.76993
2	3	0.0126336	0.106591	0.132594	2.67756	0.708969	24.9086	24.9086	18.1713	23.2126
3	3	0.999204	0.101527	0.103264	3.20585	2.01833	23.5434	23.5434	19.3256	4.72941
4	3	0.910834	0.0731571	0.069858	1.09409	1.02368	17.2267	17.2267	18.183	17.3383
5	3	0.952506	0.058362	0.0579127	3.79178	1.03846	9.76421	9.76421	8.97965	14.5869
6	3			0.0641831		4.6215			15.3029	12.3854
7	3		0.0583406		0.870274		21.1578	21.1578
8	3	0.982681	0.0413035	0.0404964	0.353448	5.30502	9.92757	9.92757	11.5925	18.4578
9	3	0.952146	0.0300558	0.0296461	0.900372	3.19759	21.4839	21.4839	21.7841	6.39057
1	1	0.92171	0.18645	0.19277	0.0142916	0.653423	20.5774	20.5774	19.9466	19.2067
2	1	0.918458	0.112478	0.11214	4.22656	5.39411	24.381	24.381	22.4343	5.45739
3	1	0.872334	0.048143	0.0465526	4.6842	4.72667	17.306	17.306	16.4674	17.756
4	1	0.897225	0.0760173	0.0749149	2.17636	1.39261	8.553	8.553	8.6303	7.2025
5	1	0.967679	0.0608336	0.0611632	0.369763	0.906865	11.407	11.407	11.0787	15.521
6	1	0.759578	0.0390958	0.044738	1.25662	3.9744	5.54559	5.54559	5.4933	25
7	1			0.0639729		2.91527			22.9336	18.5709
8	1	0.956335	0.0494778	0.0488241	3.40826	2.65981	3.13015	3.13015	2.52326	10.1742
9	1	0.961151	0.0455246	0.0463625	1.90975	1.94875	2.12904	2.12904	1.40666	20.1264
1	2	0.0369532	0.18058	0.155843	1.3676	2.87347	0	0	0.396072	15.1784
2	2	0.11631	0.106921	0.131265	4.28247	2.67149	5.1211	5.1211	0	18.7385
3	2	0.951352	0.0992158	0.102243	0.40421	0.382589	16.2804	16.2804	16.1291	25
4	2	0.992052	0.0784334	0.0782631	5.76585	5.82376	0	0	0	22.3105
5	2	0.971361	0.0269747	0.0266618	2.72774	6.08238	18.747	18.747	17.7159	21.1909
6	2	0.986965	0.069766	0.0684365	1.73592	1.57299	19.1851	19.1851	19.637	6.5524
7	2	0.794161	0.00302895	0.00365466	4.6805	1.53749	14.6136	14.6136	14.1471	22.3099
8	2	0.933888	0.0512316	0.0491789	3.719	1.60985	0	0	0	2.28532
9	2	0.924127	0.0357413	0.0355016	2.24074	0.174444	16.4029	16.4029	17.4294	9.4267
1	3	0.0130928	0.175409	0.229273	4.65345	5.14977	9.20032	9.20032	6.30067	7.30867
2	3	0.97318	0.109593	0.109665	4.48121	4.424	13.3378	13.3378	15.0313	5.8965
3	3	0.989738	0.0997456	0.0985837	4.60759	1.70754	14.3516	14.3516	15.0798	12.5583
4	3	0.99534	0.0699678	0.0701579	2.58823	5.65074	17.0563	17.0563	17.2987	18.8318
5	3	0.968325	0.0574527	0.0570942	3.1734	3.03302	18.5874	18.5874	18.3296	11.5287
6	3	0.853178	0.0503178	0.0492472	1.0995	5.78131	20.7181	20.7181	22.6275	10.9312
7	3	0.939828	0.0555362	0.0545783	2.84712	3.76872	4.2337	4.2337	5.14764	2.21494
8	3	0.921185	0.0343069	0.0356102	3.25458	0.343727	9.11772	9.11772	9.77131	1.4221
9	3	0.980725	0.0300921	0.0296257	2.03504	5.08408	5.53011	5.53011	4.29881	7.7396
1	1	0.985725	0.191116	0.196751	5.6613	1.27066	18.123	18.123	23.1272	7.98144
2	1		0.00162916		1.36981		25	25
3	1	0.907321	0.0762023	0.0747079	4.11059	1.20368	8.18405	8.18405	7.95517	13.887
4	1	0.989685	0.0946425	0.0940368	3.09342	3.02986	6.84268	6.84268	6.94537	9.50352
5	1	0.96026	0.0482474	0.0482395	3.37612	0.0893673	0	0	0	18.0778
6	1	0.936492	0.0641789	0.0645876	1.7005	2.094	12.5904	12.5904	12.5021	8.78155
7	1	0.835147	0.0553159	0.0558169	4.82124	4.99931	5.40001	5.40001	5.29755	19.1383
8	1	0.954276	0.0415996	0.0409566	1.13685	3.59139	7.75289	7.75289	9.31391	15.1475
9	1			0.0380406		5.60217			14.7998	20.3804
1	2	0.136716	0.19414	0.203012	3.08334	4.50875	9.52733	9.52733	11.065	9.25964
2	2	0.0722498	0.101399	0.129462	0.287272	5.30993	25	25	25	19.5536
3	2	0.971605	0.0785594	0.0784609	3.66125	2.38194	3.73687	3.73687	2.51649	19.4945
4	2	0.914284	0.0700618	0.0695887	5.51626	4.64875	16.8818	16.8818	17.0743	23.4884
5	2			0.010036		4.46611			25	23.3743
6	2	0.947171	0.0456415	0.0433754	4.92371	1.71369	0	0	0	0
7	2	0.918516	0.0374502	0.0371638	2.2842	4.52948	11.4619	11.4619	10.652	11.0095
8	2	0.953805	0.0343536	0.03386	2.18387	4.70154	15.963	15.963	16.0076	11.6881
9	2	0.987595	0.0275294	0.0280329	3.43739	0.0773812	12.4936	12.4936	13.1915	4.08877
1	3	0.0122231	0.222768	0.194472	1.12902	0.734986	18.5282	18.5282	8.06327	0.153111
2	3	0.0762624	0.115417	0.107669	1.08644	5.42404	0.522365	0.522365	0	9.77602
3	3	0.974107	0.0852782	0.0858346	2.41377	1.80667	9.78207	9.78207	9.98913	22.4273
4	3	0.0240771	0.0566351	0.0659658	0.337926	1.47768	24.8091	24.8091	20.2406	21.2343
5	3	0.97741	0.0511048	0.0501711	4.52415	4.62953	9.72965	9.72965	9.79839	14.1308
6	3	0.996404	0.0461091	0.0459928	4.26658	1.08396	3.11677	3.11677	3.28889	22.4614
7	3	0.958991	0.0492141	0.0485366	2.10375	2.49414	9.5187	9.5187	9.12258	8.33489
8	3	0.998469	0.0353364	0.0357399	0.233246	0.715728	21.5586	21.5586	21.6528	1.13118
9	3	0.5618	0.00952593	0.00360053	1.11177	1.32732	0	0	0	18.3466
1	1	0.928198	0.151027	0.161119	5.69579	6.16363	2.3714	2.3714	2.83252	8.57089
2	1	0.919402	0.128285	0.128024	6.08948	3.25751	7.71536	7.71536	7.95864	17.7241
3	1	0.980055	0.0787752	0.07732	3.37283	0.907	7.40134	7.40134	6.90962	0
4	1	0.967488	0.0711921	0.0733417	5.69067	4.54659	7.67562	7.67562	6.7443	7.05928
5	1	0.831589	0.0570209	0.0569429	4.34129	5.56972	15.7818	15.7818	16.3063	2.99826
6	1	0.947622	0.0654156	0.0665246	4.21198	4.50041	17.2658	17.2658	17.0297	5.24164
7	1	0.89883	0.0484019	0.0483728	2.45107	1.60647	14.8098	14.8098	15.2776	2.75032
8	1	0.996602	0.0317149	0.0317586	2.87817	5.93671	5.68725	5.68725	7.09423	3.99878
9	1	0.905523	0.0344786	0.0351304	1.48094	2.96033	17.1109	17.1109	18.3133	23.4839
1	2	0.0297839	0.200087	0.163385	2.54114	1.60455	8.82518	8.82518	3.58325	10.5807
2	2	0.899388	0.126456	0.12824	5.62626	4.46161	17.3033	17.3033	17.0027	8.56967
3	2	0.980175	0.080388	0.0807741	5.71934	5.68208	12.5196	12.5196	12.5089	8.72347
4	2	0.895929	0.0894762	0.0888961	0.0554036	0.44097	25	25	25	2.86867
5	2	0.867927	0.0354885	0.0394845	0.933369	5.69662	24.2896	24.2896	24.6007	1.61797
6	2	0.979567	0.0509655	0.0503436	4.75735	4.26262	4.64874	4.64874	4.3833	16.6983
7	2	0.896906	0.044962	0.0446745	5.13391	4.22787	4.2117	4.2117	4.93084	2.02999
8	2	0.995195	0.0494937	0.0491343	1.25799	1.699	8.22852	8.22852	8.21415	6.74657
9	2	0.959075	0.0255514	0.0278686	3.84452	1.41586	1.62045	1.62045	2.61542	23.4138
1	3	0.0401858	0.130664	0.167398	5.1073	4.62007	11.2187	11.2187	24.1216	15.3279
2	3	0.942963	0.0357565	0.038333	1.20702	5.20809	8.70807	8.70807	9.67489	5.70448
3	3	0.0217675	0.0689228	0.0965966	5.81511	5.02858	1.37264	1.37264	0	3.21464
4	3	0.940284	0.0769018	0.0777862	4.5616	1.35235	10.8013	10.8013	10.8856	12.8844
5	3			0.0508129		4.37526			24.2425	12.7721
6	3	0.898332	0.0551473	0.0539971	5.78642	5.35957	7.99367	7.99367	7.44902	21.6593
7	3	0.958224	0.0434251	0.0435523	1.46876	4.66194	3.5804	3.5804	3.85489	12.3172
8	3	0.23092	0.0446274	0.0310028	5.78941	3.44594	10.741	10.741	18.914	25
9	3	0.963272	0.0291332	0.0292606	1.98159	5.2511	9.59553	9.59553	9.33204	22.145
1	1	0.769026	0.179377	0.186853	3.04298	3.02713	0	0	0	14.7771
2	1	0.892581	0.126494	0.112162	2.65318	2.54656	16.073	16.073	16.7827	1.15883
3	1	0.993647	0.064432	0.0653529	0.834995	3.99704	15.0766	15.0766	15.0346	14.2441
4	1	0.986816	0.0631801	0.0630755	1.89167	5.18764	13.3761	13.3761	13.115	20.5743
5	1	0.926036	0.0573752	0.0559724	6.07345	5.27536	10.5006	10.5006	10.2602	8.59105
6	1	0.843833	0.0502064	0.0509011	2.61905	2.94493	24.8071	24.8071	25	8.52346
7	1	0.990788	0.0466913	0.0468596	5.71663	5.60598	4.81013	4.81013	4.91907	11.9697
8	1	0.639244	0.06512	0.0669855	1.97949	4.32303	3.271	3.271	0	14.3653
9	1	0.970046	0.0465042	0.0459925	2.00148	2.75641	17.5549	17.5549	18.0468	3.17046
1	2	0.0212279	0.199002	0.183432	5.69921	0.971498	7.24057	7.24057	13.9483	25
2	2	0.816451	0.115254	0.116063	4.34278	1.08801	9.40005	9.40005	9.42784	12.1871
3	2	0.882059	0.106108	0.107521	1.43293	3.59201	20.6756	20.6756	19.0304	19.7833
4	2	0.96438	0.0690608	0.0658762	5.32518	6.10168	4.2161	4.2161	2.28047	11.2869
5	2	0.97056	0.0497186	0.0511861	1.41198	3.96874	14.5811	14.5811	13.3398	12.7907
6	2	0.930619	0.0440694	0.0451103	5.59041	5.34777	9.61484	9.61484	9.60238	2.61797
7	2	0.999148	0.034352	0.0341227	4.29965	1.20002	14.5692	14.5692	14.4638	6.3539
8	2	0.790031	0.0386622	0.0382824	2.85187	1.35529	10.9898	10.9898	11.7775	13.8336
9	2	0.961093	0.0303511	0.0303909	4.94052	1.96818	6.13157	6.13157	6.03932	14.2995
1	3	0.0126734	0.193889	0.148655	5.52171	3.18662	15.4567	15.4567	22.5228	5.88298
2	3	0.861037	0.0684762	0.0722519	0.999634	4.88579	14.3259	14.3259	16.5354	10.7863
3	3	0.0298605	0.105408	0.0814368	5.56825	5.85926	17.216	17.216	22.2319	20.4287
4	3	0.900384	0.0759031	0.0786017	2.57777	5.73187	4.24589	4.24589	4.66972	23.4749
5	3	0.875758	0.0684375	0.0683409	0.130267	0.935594	20.3475	20.3475	20.6227	0
6	3	0.802142	0.0447307	0.0438949	0.849253	5.60605	24.8464	24.8464	22.3086	11.0937
7	3	0.892909	0.0452648	0.0438386	3.9772	6.20347	15.0683	15.0683	15.4107	2.7914
8	3	0.901633	0.0250084	0.028814	4.00305	2.85126	24.3788	24.3788	24.9476	1.75986
9	3	0.958989	0.039139	0.0391948	3.551	3.91597	24.383	24.383	24.1392	17.0903
1	1	0.870406	0.173344	0.172463	5.745	5.92958	6.25	6.25	6.4083	25
2	1	0.0793178	0.14089	0.103727	4.15336	2.26831	1.16122	1.16122	0	25
3	1	0.985011	0.0860108	0.0862856	0.739041	3.95396	12.516	12.516	12.9033	11.0492
4	1	0.967933	0.0590887	0.0592414	0.667074	3.90404	7.44275	7.44275	7.25985	20.3724
5	1	0.976087	0.0705151	0.0714942	3.66863	4.39028	15.1218	15.1218	14.8011	17.6456
6	1	0.824084	0.0464523	0.0467323	0.0401645	3.48368	14.3719	14.3719	14.6189	7.04752
7	1	0.97796	0.0230809	0.0224609	4.21835	1.12221	16.8096	16.8096	16.8639	9.77139
8	1	0.984764	0.0486849	0.0480347	4.62656	4.9979	13.594	13.594	13.527	16.4988
9	1	0.91431	0.0450055	0.042758	2.14835	2.30987	4.73669	4.73669	4.74827	10.1024
1	2	0.704952	0.104693	0.0974921	4.98528	4.57982	12.2726	12.2726	11.5236	6.98668
2	2	0.912496	0.104444	0.106766	2.23617	6.09593	7.00704	7.00704	6.4126	18.7624
3	2	0.0477825	0.0954455	0.0668291	5.96803	2.78721	3.40228	3.40228	1.2395	1.64111
4	2	0.923058	0.0864406	0.0871356	3.45802	3.51616	2.31341	2.31341	3.09677	8.03016
5	2	0.929954	0.0701913	0.0685718	5.51529	5.38559	13.3447	13.3447	14.0241	0.194415
6	2	0.943192	0.0510479	0.0503216	3.17616	2.82535	21.4364	21.4364	21.3068	21.1674
7	2	0.923159	0.045015	0.044516	3.36499	2.7954	6.00988	6.00988	5.05688	25
8	2	0.974725	0.0395265	0.0387203	3.52223	1.05186	20.2451	20.2451	20.7022	4.33635
9	2	0.867965	0.0263541	0.0252019	2.44578	5.53203	23.4471	23.4471	22.632	14.1248
1	3	0.785884	0.0845528	0.0814505	4.26387	3.23247	16.2746	16.2746	18.5036	23.8627
2	3	0.0793993	0.157938	0.136638	3.57352	0.842308	18.4179	18.4179	5.30773	22.5839
3	3	0.0740927	0.0738712	0.0974539	3.87736	1.03914	17.9914	17.9914	21.005	20.4127
4	3	0.990749	0.0771146	0.0762299	5.35912	1.70972	11.4697	11.4697	10.6002	15.6605
5	3		0.052264		1.06707		25	25
6	3	0.921054	0.0499516	0.048781	4.976	5.19393	0	0	0.286393	7.6236
7	3	0.379651	0.0105247	0.0246317	4.85785	4.79557	2.26005	2.26005	2.68175	0.467166
8	3	0.963767	0.0284509	0.0290494	3.83113	1.19694	21.4059	21.4059	22.596	9.65822
9	3	0.851382	0.0343722	0.0334684	5.00885	2.70825	10.9609	10.9609	10.3862	22.7165
1	1	0.914004	0.181164	0.191191	4.27444	2.29305	21.197	21.197	20.7717	23.5081
2	1	0.334536	0.037996	0.0637212	4.91641	5.49706	11.4071	11.4071	10.3511	13.8788
3	1	0.96186	0.0807775	0.0803856	3.00727	5.8904	9.17112	9.17112	9.41078	21.9447
4	1	0.977567	0.0944111	0.0898626	1.18176	6.22502	14.462	14.462	14.701	0.823648
5	1	0.316703	0.0248955	0.00827901	4.65689	4.69258	17.5131	17.5131	17.3691	25
6	1	0.723715	0.0596785	0.0585495	4.45208	3.18137	10.9398	10.9398	6.25456	6.19288
7	1	0.816759	0.0187768	0.0231658	5.0494	4.75347	10.2426	10.2426	10.8012	0.242253
8	1	0.99914	0.0422094	0.042659	3.67584	3.96027	25	25	25	19.9118
9	1	0.247208	0.00391663	0.0176409	1.71809	0.786363	18.093	18.093	22.8199	0
1	2	0.0336472	0.167841	0.205396	5.97265	2.25093	17.9302	17.9302	11.4597	12.0579
2	2	0.86476	0.0902046	0.0955864	5.58376	2.65441	25	25	25	16.3539
3	2	0.935301	0.105086	0.105578	2.73568	3.04191	5.93159	5.93159	6.82878	20.5103
4	2	0.909711	0.0721739	0.0697159	2.4065	2.46993	15.1923	15.1923	14.6613	4.03496
5	2	0.953659	0.0422618	0.0466765	2.41028	2.84309	24.5768	24.5768	24.9827	24.2586
6	2	0.951087	0.0480868	0.0480972	0.714193	5.01039	23.3337	23.3337	23.8205	4.97505
7	2	0.921801	0.050195	0.0492468	5.15493	5.18226	0	0	0	9.1689
8	2	0.933744	0.0330166	0.0335865	5.38145	2.58113	20.5391	20.5391	21.7319	17.0609
9	2	0.952764	0.0272279	0.0244971	5.24562	5.44762	24.199	24.199	24.4641	1.56398
1	3	0.077871	0.220502	0.240704	4.71277	0.266875	13.4078	13.4078	11.6524	21.4894
2	3	0.0367241	0.162751	0.107217	4.18277	2.84994	22.4835	22.4835	13.9739	22.3311
3	3	0.0258132	0.0817951	0.0990926	1.85967	3.40214	7.65521	7.65521	1.09419	7.40504
4	3	0.81729	0.0758409	0.0766688	4.19007	0.986369	23.5104	23.5104	25	11.6169
5	3	0.878991	0.0570539	0.0584021	6.20188	3.33789	17.311	17.311	15.723	10.6665
6	3	0.993542	0.0534448	0.0531769	3.16271	5.58763	19.0417	19.0417	18.4004	5.84071
7	3	0.996589	0.0402282	0.0414486	2.35908	5.64408	24.4901	24.4901	24.6037	18.1644
8	3	0.98452	0.0358776	0.0362511	6.15305	2.84618	19.3934	19.3934	19.2674	15.7636
9	3	0.970569	0.037076	0.0374476	1.50944	4.60399	10.6039	10.6039	11.4497	9.68631
1	1	0.893973	0.177977	0.173405	5.87593	1.22404	12.5819	12.5819	12.1274	4.93725
2	1	0.346529	0.081588	0.0167994	2.92871	1.70357	1.09368	1.09368	2.15226	1.22397
3	1	0.934667	0.0854296	0.0842724	2.84778	0.27914	10.9584	10.9584	11.7409	4.54628
4	1	0.992863	0.0664296	0.06713	0.602374	6.2621	22.1866	22.1866	22.6944	4.45
5	1	0.981126	0.0412451	0.04069	0.822417	3.81361	23.9697	23.9697	24.2064	6.25401
6	1	0.979412	0.0400224	0.0404146	3.38128	0.417215	16.1481	16.1481	16.3225	4.74312
7	1	0.980448	0.0415685	0.0421425	0.628709	3.91878	10.1521	10.1521	9.83254	22.2519
8	1	0.925501	0.0239147	0.0225825	2.2101	4.70548	7.57579	7.57579	8.14115	5.60006
9	1	0.522866	0.0159478	0.0181271	3.24093	1.34953	21.8449	21.8449	13.9554	17.774
1	2	0.0557932	0.160302	0.214718	0.169772	4.58821	24.3252	24.3252	12.5461	15.152
2	2	0.973932	0.154734	0.157663	1.18191	5.2262	13.3195	13.3195	13.3054	14.7131
3	2	0.819715	0.118492	0.11653	3.58561	4.10229	5.03027	5.03027	5.92298	1.92798
4	2	0.916025	0.0690284	0.0673328	5.16804	4.87425	19.8052	19.8052	20.6451	17.8817
5	2	0.980397	0.0585072	0.0574345	1.23672	4.0116	6.27284	6.27284	8.75739	13.8806
6	2	0.983011	0.0436607	0.043317	5.75917	2.45323	14.418	14.418	14.6633	6.66802
7	2	0.985249	0.0431073	0.0434666	1.76262	4.80191	21.4574	21.4574	21.4087	18.7172
8	2	0.932469	0.0395096	0.039381	4.32497	3.69382	25	25	25	11.1741
9	2
1	3	0.22873	0.00450882	0.101869	4.48881	2.18088	13.2054	13.2054	11.3509	23.67
2	3	0.0427103	0.130328	0.113069	0.244066	2.34537	11.0801	11.0801	18.1017	14.4668
3	3	0.942843	0.0889095	0.0894428	4.99733	0.346489	12.5982	12.5982	14.6449	11.5668
4	3	0.967426	0.0614932	0.0620344	4.87391	1.8354	11.0839	11.0839	11.2757	18.8476
5	3	0.881131	0.0544916	0.054187	5.99436	2.56933	23.9337	23.9337	18.2761	12.4593
6	3	0.925376	0.0587666	0.0582734	3.55605	0.877718	11.5162	11.5162	8.11502	9.61867
7	3	0.397708	0.00238422	0.000741742	4.72702	4.60432	15.8618	15.8618	0	12.6533
8	3	0.988969	0.0475617	0.0474749	5.8137	1.5531	12.5708	12.5708	13.5001	3.7791
9	3	0.963863	0.0312657	0.0311342	2.72718	5.69874	17.4308	17.4308	18.0283	6.27634
1	1	0.964749	0.180361	0.183412	4.8375	2.4367	11.661	11.661	12.4081	17.8938
2	1	0.939436	0.0625278	0.0626364	1.22511	2.02613	11.1289	11.1289	11.4598	11.372
3	1	0.967352	0.0783032	0.0766157	6.20477	2.94351	14.9803	14.9803	14.9399	20.3456
4	1		0.0935093		2.49888		19.3812	19.3812
5	1	0.97247	0.0727578	0.0712658	3.90206	3.9252	3.84196	3.84196	3.65678	24.7562
6	1	0.910982	0.0749819	0.0751763	4.73317	4.7313	17.7831	17.7831	17.885	8.31452
7	1	0.948406	0.0315039	0.0313541	3.94278	1.16992	22.5728	22.5728	25	0
8	1	0.88752	0.0438867	0.0445836	5.47211	5.49275	25	25	25	12.6612
9	1	0.994571	0.029836	0.0298563	1.22641	4.78734	0	0	0	23.328
1	2	0.0182525	0.19872	0.168582	3.45891	3.74561	9.20027	9.20027	1.48824	11.143
2	2	0.987707	0.123849	0.129539	0.0283023	1.93986	0	0	2.1614	16.2918
3	2	0.990635	0.0760799	0.0761218	1.97043	4.53905	14.6894	14.6894	14.0424	25
4	2	0.167893	0.0580556	0.0473964	2.87226	6.05863	0.678413	0.678413	1.82727	25
5	2	0.971248	0.0488696	0.0491705	4.93334	1.26056	23.9461	23.9461	23.3724	22.9963
6	2	0.983281	0.0450346	0.0453081	0.992557	2.17462	24.1996	24.1996	24.1596	2.51171
7	2	0.928427	0.0362882	0.0356672	4.86696	1.92388	4.10735	4.10735	5.76591	8.81231
8	2	0.938389	0.054561	0.053536	3.31065	2.82737	15.3263	15.3263	15.863	0.944192
9	2	0.839855	0.0334528	0.0311371	6.0023	3.04783	24.8137	24.8137	25	14.1818
1	3	0.00869848	0.194518	0.0866852	0.593138	1.20045	9.92242	9.92242	24.7108	24.0708
2	3	0.00386835	0.130461	0.0929147	3.9477	5.32333	19.2698	19.2698	0	25
3	3	0.933261	0.00065584	0.000797441	4.62075	1.46023	16.3714	16.3714	18.4113	25
4	3	0.949022	0.0555709	0.0557637	0.140302	0.319383	15.8227	15.8227	15.1477	16.7628
5	3	0.975459	0.0187436	0.0189839	0.29817	2.88738	10.1466	10.1466	10.3268	7.31734
6	3	0.976962	0.0601543	0.0564043	3.17953	2.67782	10.8003	10.8003	11.6694	1.02208
7	3	0.860106	0.042689	0.0421237	5.94369	0.254127	7.6981	7.6981	8.30084	3.61157
8	3			0.0435491		0.187336			23.7823	25
9	3	0.864486	0.0230107	0.0229883	5.77725	2.70738	25	25	25	9.54368
1	1	0.990683	0.176401	0.177555	3.90451	1.43204	12.7487	12.7487	13.6176	8.82504
2	1	0.896324	0.0893784	0.0904258	2.48283	5.23621	5.25898	5.25898	5.14719	17.5339
3	1	0.885074	0.122808	0.121794	4.00523	4.43011	9.2407	9.2407	8.98206	22.6373
4	1	0.90428	0.0953106	0.0957592	2.74245	2.51185	13.4891	13.4891	14.1213	4.75799
5	1	0.988797	0.064512	0.0653198	2.41766	3.30027	23.6287	23.6287	22.6576	23.6626
6	1	0.841732	0.00284371	0.002168	5.07946	4.51221	1.42639	1.42639	3.54145	1.44592
7	1	0.804968	0.0375776	0.0374111	1.23053	0.267258	21.011	21.011	21.7511	9.96111
8	1	0.924337	0.0446708	0.0438115	4.5857	4.88458	7.20709	7.20709	7.26353	17.1985
9	1	0.959118	0.0206944	0.0210378	5.73352	2.52245	10.2879	10.2879	11.248	0
1	2	0.0713567	0.207831	0.194313	1.58573	6.00605	10.8666	10.8666	5.03178	9.27719
2	2	0.93115	0.114417	0.114127	4.65865	2.03847	12.0193	12.0193	11.6516	10.9482
3	2	0.895062	0.0620935	0.0607873	5.00904	5.06434	5.92744	5.92744	6.01024	9.04134
4	2	0.995225	0.0762295	0.0751358	3.8371	0.483419	10.282	10.282	10.5496	16.1373
5	2	0.806019	0.0599382	0.0596483	5.03254	5.02076	11.6317	11.6317	11.7884	2.75676
6	2	0.923084	0.0430943	0.0415735	1.94989	4.86588	3.70969	3.70969	3.76614	4.30993
7	2	0.956985	0.0552573	0.0552076	5.68229	5.59721	8.26902	8.26902	8.06174	8.15107
8	2	0.931828	0.0270079	0.0221871	0.954223	1.07927	24.3761	24.3761	24.1026	24.393
9	2	0.938328	0.03434	0.0335415	2.68952	1.43183	2.95446	2.95446	1.77213	23.0002
1	3	0.0223901	0.195628	0.206066	0.249366	0.744476	21.1847	21.1847	0.591288	0
2	3	0.922635	0.127638	0.128414	4.79482	5.10527	13.6158	13.6158	15.9451	6.45306
3	3	0.0506395	0.090078	0.0899584	5.64378	1.82909	0	0	1.61017	23.5305
4	3	0.807582	0.0798611	0.0811212	0.131285	2.93675	2.77649	2.77649	2.40274	13.5887
5	3	0.980089	0.0438885	0.0424052	1.01388	4.4368	3.6575	3.6575	5.95545	15.6424
6	3	0.968289	0.0497273	0.0499218	5.23649	2.38346	18.8178	18.8178	19.367	12.2028
7	3	0.927191	0.0381449	0.0389996	3.54224	0.215759	4.44333	4.44333	6.06595	24.4123
8	3	0.935304	0.0393771	0.0392015	4.76045	4.11002	0	0	0.690221	0
9	3	0.824289	0.0234632	0.0254658	5.61687	2.95517	24.0512	24.0512	23.9388	1.30045
1	1	0.936324	0.0886507	0.0879883	6.27179	3.41629	22.3075	22.3075	23.8371	17.3375
2	1	0.955605	0.108327	0.104856	3.15725	6.15991	16.0746	16.0746	16.2186	17.5114
3	1	0.957958	0.0830686	0.0835329	5.44881	5.7321	25	25	25	10.5251
4	1	0.998204	0.0634146	0.060301	4.49091	5.12859	2.50596	2.50596	2.8102	3.58261
5	1	0.953682	0.0364234	0.0362523	2.25241	5.34406	1.90673	1.90673	2.05387	6.96297
6	1	0.93143	0.0569735	0.0546043	2.20895	2.54546	0	0	0.0661489	12.3097
7	1	0.993403	0.016874	0.0166154	1.71789	4.89107	9.87788	9.87788	9.96089	18.9327
8	1	0.962991	0.037254	0.0378662	5.81057	0.310407	14.7935	14.7935	15.1211	25
9	1	0.968255	0.0176214	0.0176423	0.032865	2.61303	12.3544	12.3544	13.69	2.46618
1	2	0.0346987	0.17195	0.229051	4.02435	3.25418	5.29616	5.29616	25	12.6205
2	2	0.91363	0.121869	0.123075	4.17053	2.18708	13.9051	13.9051	15.1441	15.3622
3	2	0.963677	0.0704464	0.0696372	3.64164	0.547826	24.7662	24.7662	24.6609	4.28131
4	2	0.983651	0.0722404	0.0721142	1.99991	5.87541	13.6587	13.6587	15.6996	21.4817
5	2	0.984633	0.0165766	0.0165293	3.03215	6.13478	12.8655	12.8655	17.8819	13.2683
6	2	0.957955	0.0427378	0.0440626	4.78585	5.42528	21.4974	21.4974	22.2967	14.3479
7	2	0.948185	0.0438847	0.0437564	0.382817	4.25066	12.3513	12.3513	12.4914	22.1272
8	2	0.99711	0.0387578	0.0386946	0.470443	4.88797	14.0199	14.0199	15.3494	6.94697
9	2	0.874782	0.0406518	0.038864	4.32864	0.744968	0	0	2.39438	11.4098
1	3	0.0198678	0.168148	0.194778	4.29547	2.74071	13.0118	13.0118	25	18.2151
2	3	0.0269504	0.122796	0.123903	2.62625	2.59079	20.3895	20.3895	25	25
3	3	0.886782	0.0781311	0.0772526	4.92655	4.81059	5.93108	5.93108	5.57507	10.0752
4	3	0.899	0.07816	0.0772087	2.26258	1.14451	20.0638	20.0638	21.3309	20.5947
5	3	0.960833	0.0568543	0.0558642	3.61558	0.555061	5.85411	5.85411	5.92889	4.30998
6	3	0.997511	0.0513105	0.0508067	4.48618	1.72547	16.7366	16.7366	18.4496	8.97144
7	3	0.539955	0.000613574	0.000394741	1.38286	4.60025	0	0	0	20.6039
8	3	0.975418	0.0538244	0.0555863	4.31707	0.524512	20.9657	20.9657	21.3955	2.17337
9	3	0.885641	0.0316095	0.0318219	4.55572	4.85557	12.5424	12.5424	12.419	13.9059
1	1	0.871206	0.128309	0.119565	5.59253	2.40682	10.0333	10.0333	10.3736	0
2	1	0.940153	0.117143	0.116036	2.10335	5.29591	17.1243	17.1243	17.0666	12.8751
3	1	0.974472	0.0853035	0.0855747	5.15775	2.08622	3.28498	3.28498	3.06297	18.0621
4	1	0.923652	0.0621031	0.0630103	5.08985	1.99138	17.7318	17.7318	17.9322	2.70938
5	1	0.924919	0.0431604	0.0424875	1.40925	1.09616	12.7967	12.7967	12.5075	24.7777
6	1	0.939262	0.0522591	0.0532072	2.26604	1.53888	14.1085	14.1085	14.418	10.7468
7	1	0.938324	0.0484002	0.0493095	2.32564	2.17822	23.4098	23.4098	23.0315	24.528
8	1	0.959113	0.0436537	0.0435683	5.48913	5.04479	13.7057	13.7057	14.1912	3.44687
9	1	0.943694	0.0496408	0.0494348	5.34628	5.37276	10.3423	10.3423	10.0566	17.0662
1	2	0.118637	0.186145	0.193218	5.30139	5.7171	0	0	3.27273	5.53048
2	2	0.805298	0.110179	0.107783	4.02968	3.98213	4.72475	4.72475	5.12903	4.83224
3	2	0.722917	0.0988023	0.100261	2.54437	6.24688	3.29886	3.29886	0	1.3475
4	2	0.989661	0.0675734	0.0685592	1.9286	5.14594	11.0364	11.0364	14.3482	15.4639
5	2	0.910572	0.0515416	0.0472402	3.15409	6.072	0.919314	0.919314	1.18162	11.7947
6	2	0.890559	0.05025	0.0481521	1.69593	6.10265	2.95015	2.95015	4.87173	16.5011
7	2	0.984169	0.0371402	0.0391522	5.2765	1.7379	6.93496	6.93496	6.01742	5.26792
8	2	0.89093	0.0327313	0.0318796	1.73151	3.43481	11.3998	11.3998	12.2684	15.9898
9	2	0.430416	0.00221998	0.00117897	1.34017	4.5277	1.94476	1.94476	0	5.58266
1	3	0.0143675	0.170323	0.188835	0.0809056	4.97012	22.8188	22.8188	9.05002	12.823
2	3	0.0223426	0.150377	0.103535	3.24202	5.57029	8.75752	8.75752	14.1568	15.6123
3	3	0.959391	0.0522766	0.0482172	6.18784	1.89162	17.9078	17.9078	14.0949	2.50284
4	3	0.970806	0.0730341	0.0742115	0.170802	2.43668	6.54335	6.54335	7.45412	6.14196
5	3	0.933716	0.0535589	0.0544166	5.94046	4.33098	11.668	11.668	13.3829	22.7696
6	3	0.89116	0.0469478	0.0469372	1.12272	4.29189	15.5589	15.5589	15.3038	25
7	3	0.970215	0.0466952	0.045737	5.65039	2.56539	3.08504	3.08504	2.65767	6.04734
8	3	0.970793	0.0515518	0.0511072	2.4304	3.87379	5.03763	5.03763	5.09478	22.9586
9	3	0.998158	0.0315167	0.0310991	0.919339	4.22447	13.4877	13.4877	12.6395	16.3585
1	1	0.991838	0.109733	0.109786	3.44109	2.82703	24.2413	24.2413	23.9724	17.035
2	1	0.867708	0.124935	0.123746	2.75723	3.22186	8.38323	8.38323	8.38525	25
3	1	0.953201	0.000787631	0.000831752	4.62703	4.80885	0	0	0	20.1424
4	1	0.971801	0.0473546	0.0477048	4.89191	5.39157	6.51899	6.51899	7.49569	0
5	1	0.965021	0.0520234	0.0513498	2.43293	5.3379	4.476	4.476	4.89444	2.21176
6	1	0.970188	0.0561112	0.0563576	0.198474	0.0179048	18.1516	18.1516	18.2233	14.2443
7	1	0.993149	0.0525068	0.0510331	0.671527	1.24218	12.6248	12.6248	12.588	12.849
8	1	0.957549	0.058706	0.0575142	0.356543	0.263867	10.2718	10.2718	9.88856	25
9	1		0.0441502		4.29474		18.9315	18.9315
1	2	0.0117416	0.167108	0.245537	5.1298	3.27712	3.08708	3.08708	10.4392	3.04895
2	2	0.885093	0.079832	0.0762196	6.07046	2.50278	14.2608	14.2608	14.6132	7.22901
3	2	0.958324	0.0950631	0.0942858	2.58607	6.11664	22.4832	22.4832	22.9672	10.1806
4	2	0.984797	0.0264337	0.0261583	2.68687	5.86084	17.6156	17.6156	17.7315	0
5	2	0.906839	0.0342966	0.0341115	2.46015	0.458836	11.6387	11.6387	12.3687	24.2119
6	2	0.93852	0.000565034	0.000516288	1.50516	4.65007	25	25	25	7.39791
7	2	0.990199	0.0442673	0.0445762	5.79036	1.71493	19.4679	19.4679	18.5772	2.75443
8	2	0.944877	0.0564751	0.0555148	4.96598	4.54537	21.3617	21.3617	21.5767	9.63988
9	2	0.986783	0.0383946	0.038635	0.830687	5.1566	22.128	22.128	23.7337	18.4061
1	3	0.438744	0.116961	0.0111778	3.71316	1.4771	0.461366	0.461366	1.15574	22.5754
2	3	0.0892355	0.127716	0.155775	4.08343	2.36521	23.4278	23.4278	13.9119	15.7456
3	3	0.926304	0.0942266	0.0941477	5.69887	4.70658	7.8883	7.8883	7.03811	4.71877
4	3	0.904798	0.0693165	0.0688383	1.85507	0.911862	4.29875	4.29875	2.84766	10.9849
5	3	0.842522	0.0455336	0.0440402	0.367491	5.6578	7.02511	7.02511	9.52034	0
6	3	0.903865	0.0496738	0.0500538	0.640704	1.17776	24.574	24.574	24.2147	12.5983
7	3	0.979781	0.0430334	0.0432878	1.7515	5.05708	6.63317	6.63317	7.48591	16.4027
8	3	0.957947	0.0372878	0.0367812	4.69558	0.835004	18.9289	18.9289	23.593	9.90899
9	3	0.974724	0.0433733	0.0430118	0.657375	1.98082	25	25	24.1895	19.7409
1	1	0.960697	0.18755	0.188751	0.98795	1.68578	19.6109	19.6109	20.8452	6.56347
2	1	0.910687	0.119887	0.124387	0.145063	1.77859	13.2302	13.2302	12.7633	11.5829
3	1	0.986541	0.0964319	0.096661	5.3844	5.50289	25	25	25	19.9449
4	1	0.81766	0.0488837	0.0475004	5.61616	2.00233	24.4598	24.4598	23.5078	14.8535
5	1	0.970783	0.0774211	0.0785341	5.95669	5.92114	12.0301	12.0301	12.2205	7.75494
6	1	0.907117	0.0643987	0.0658679	3.87082	3.97395	14.639	14.639	14.4592	19.5407
7	1	0.920544	0.0720312	0.0714239	3.20463	2.94517	7.10554	7.10554	7.7114	3.9767
8	1	0.999015	0.0496988	0.0498147	4.17803	4.19182	3.08557	3.08557	2.7946	24.5908
9	1	0.862526	0.0269686	0.0252639	1.57923	1.53149	13.6189	13.6189	13.3837	25
1	2	0.0455845	0.200324	0.173836	3.50976	2.71344	15.5386	15.5386	20.099	16.8804
2	2	0.845674	0.133949	0.136949	0.078591	3.36065	15.6304	15.6304	21.4004	18.9094
3	2	0.975599	0.0981768	0.100131	4.07771	5.23236	10.1948	10.1948	10.1693	13.8732
4	2	0.99511	0.066771	0.0680297	0.305381	4.68128	25	25	23.6201	19.953
5	2	0.828027	0.0571718	0.0586955	5.96767	4.96768	5.84568	5.84568	1.72866	18.6161
6	2	0.966006	0.0491308	0.0496299	4.21922	3.07709	23.563	23.563	24.6864	4.62453
7	2	0.945717	0.0652769	0.0652287	5.87975	5.79868	9.6448	9.6448	10.3635	7.38698
8	2	0.9657	0.0542159	0.0538564	2.7071	2.68932	2.21205	2.21205	2.28269	15.3989
9	2	0.977435	0.040029	0.0405536	0.892752	0.912534	8.54955	8.54955	8.82966	16.7796
1	3	0.0142111	0.102262	0.130259	4.16765	5.74051	24.0879	24.0879	24.852	25
2	3	0.597782	0.00106897	0.0010653	1.66876	1.6493	25	25	25	13.0865
3	3	0.981468	0.0951509	0.0968126	0.764939	0.755021	2.77161	2.77161	3.55653	9.05559
4	3	0.958822	0.0680951	0.0685979	0.144826	3.5425	12.4367	12.4367	12.6264	6.86192
5	3	0.804535	0.0363446	0.0327133	4.19635	0.267548	10.4107	10.4107	8.11929	16.8788
6	3	0.989589	0.0478703	0.0478934	4.44706	3.71669	8.45962	8.45962	9.5939	5.96112
7	3	0.997462	0.020705	0.0208679	1.33606	4.34609	1.40105	1.40105	0.925889	15.2811
8	3	0.989286	0.0438627	0.043588	2.85509	1.25429	9.20804	9.20804	7.81712	19.9423
9	3	0.896007	0.0513835	0.0497461	4.79725	5.17491	5.80488	5.80488	5.70323	6.41443
1	1	0.57213	0.153043	0.0240671	5.30777	1.66003	0	0	3.19433	24.1317
2	1	0.931893	0.116788	0.115627	5.30529	1.78148	5.1016	5.1016	4.84185	9.95784
3	1	0.976554	0.0931431	0.0927086	6.15952	0.00652409	22.9888	22.9888	23.5053	15.3598
4	1	0.852008	0.0757679	0.0732467	0.403445	5.61191	19.6438	19.6438	19.0297	0
5	1	0.990983	0.0476294	0.0478328	5.55708	2.02548	4.39351	4.39351	4.76502	3.55741
6	1	0.878007	0.0589835	0.0577703	3.78424	4.78089	13.4647	13.4647	11.0748	5.67179
7	1	0.962738	0.0501543	0.0510066	3.89059	4.34542	24.5355	24.5355	24.9484	12.8992
8	1	0.996859	0.0455673	0.0458247	2.21575	1.83386	0	0	0	17.0086
9	1	0.993447	0.000147163	0.0145464	0.00780032	2.43057	13.2562	13.2562	13.6259	20.3477
1	2			0.21982		5.25245			21.1628	5.63808
2	2	0.137388	0.129126	0.106761	3.93525	1.40876	12.2752	12.2752	4.92656	22.0014
3	2	0.895173	0.0801815	0.0779195	5.31237	1.64037	24.4177	24.4177	23.7924	17.2302
4	2	0.890387	0.087945	0.0873893	5.76065	4.45817	21.037	21.037	18.8754	6.69341
5	2	0.977866	0.0569851	0.0561984	4.89233	1.32129	9.47134	9.47134	9.11108	6.28491
6	2	0.997504	0.0225696	0.0223316	1.90164	5.16966	22.8176	22.8176	23.0785	7.76479
7	2	0.857615	0.0406718	0.0417289	1.22249	5.28714	22.7777	22.7777	25	8.41591
8	2	0.926744	0.03009	0.0310361	2.7581	5.03389	4.08475	4.08475	4.38164	2.15445
9	2	0.961265	0.0545044	0.0539745	5.51073	5.11159	15.0663	15.0663	15.2442	10.2385
1	3			0.203736		3.63279			24.2209	5.15802
2	3	0.877482	0.0592417	0.0603869	1.13762	0.224862	15.2957	15.2957	13.415	11.5405
3	3	0.758452	0.0186421	0.018084	1.39959	0.422192	15.0963	15.0963	4.00498	0
4	3	0.325857	0.0742364	0.0648794	2.10329	0.0831729	6.86567	6.86567	2.84154	2.79061
5	3	0.381187	0.0650715	0.0123401	0.546257	4.3456	23.1209	23.1209	23.27	18.7811
6	3	0.978394	0.0496907	0.0528759	4.36246	0.100333	18.9966	18.9966	19.1823	9.33837
7	3			0.00781505		4.56959			23.0372	25
8	3	0.977956	0.0367698	0.0364325	0.246362	3.12726	7.16931	7.16931	3.97666	9.87499
9	3	0.910362	0.0141837	0.0142242	3.80851	0.572405	16.2988	16.2988	21.5955	6.76414
1	1	0.835639	0.196683	0.187209	0.186165	4.07027	11.8808	11.8808	12.221	4.68869
2	1	0.932279	0.127274	0.126457	4.83058	6.14313	16.512	16.512	16.016	3.05833
3	1	0.948503	0.0945775	0.0954846	0.455539	1.61606	23.2711	23.2711	24.3719	2.03632
4	1	0.812523	0.0741201	0.0785896	4.13819	3.76256	11.2107	11.2107	10.7816	0
5	1	0.989031	0.06735	0.0659249	1.10623	1.69542	24.579	24.579	24.7032	13.381
6	1	0.994266	0.031527	0.032758	5.86449	2.63237	0.960977	0.960977	0.947562	25
7	1	0.905604	0.0441147	0.0462614	2.77806	3.00168	24.9769	24.9769	25	13.3479
8	1	0.997288	0.0618905	0.0612174	3.02803	2.90394	18.1266	18.1266	18.4675	12.9635
9	1	0.90121	0.0471768	0.0475495	2.63303	2.24926	2.70092	2.70092	2.80591	21.9947
1	2	0.58374	0.200271	0.167501	1.09675	3.68265	25	25	9.14817	23.9354
2	2	0.0645604	0.119539	0.100321	2.80257	6.20491	7.10923	7.10923	0.849675	16.0703
3	2	0.978269	0.0818058	0.0804564	4.25523	1.10864	14.9588	14.9588	15.717	2.59736
4	2	0.944077	0.0226713	0.02251	0.517699	3.32832	14.1663	14.1663	16.2802	25
5	2	0.922002	0.0725293	0.0732119	3.3382	3.33675	12.8695	12.8695	12.7883	8.24888
6	2	0.969021	0.0429147	0.0423499	3.79865	0.979335	3.08858	3.08858	4.32304	16.6472
7	2	0.896798	0.0419982	0.0439458	1.37325	0.0886138	16.9014	16.9014	17.735	22.0505
8	2	0.971875	0.0308112	0.0315296	4.50685	1.78595	6.78016	6.78016	4.99709	22.1596
9	2	0.91509	0.0327907	0.0321433	3.78326	5.80231	5.73042	5.73042	3.83054	13.91
1	3	0.0164187	0.221426	0.176794	3.76445	4.72668	25	25	25	11.4047
2	3	0.897283	0.0923577	0.0970034	2.74963	0.0435685	12.7525	12.7525	11.8564	5.93882
3	3	0.0113683	0.0766894	0.0951569	0.172379	0.767951	0.687697	0.687697	0	13.8803
4	3	0.935633	0.0371561	0.0388801	3.74174	0.302989	13.6567	13.6567	13.7463	2.81536
5	3	0.982338	0.0783086	0.0791009	6.06051	6.11274	3.74482	3.74482	6.55702	13.8606
6	3	0.975848	0.0445141	0.0439316	3.32262	3.61958	7.64386	7.64386	7.96398	8.86569
7	3	0.979237	0.0448174	0.0456897	4.05704	3.02121	9.92436	9.92436	10.3034	11.8723
8	3	0.99052	0.0281824	0.0290054	3.86234	3.94568	0	0	0	18.3666
9	3	0.998392	0.029272	0.030511	6.25348	2.67992	12.3124	12.3124	11.9495	3.90693
1	1	0.983423	0.144226	0.146873	3.59842	1.13631	0	0	0	12.4697
2	1	0.912205	0.0348726	0.0352662	4.92019	1.87828	25	25	25	25
3	1	0.999485	0.078018	0.0766993	3.1191	0.318004	2.72212	2.72212	3.53653	4.15659
4	1	0.804794	0.101907	0.102146	3.78875	5.90027	25	25	25	19.8099
5	1	0.872188	0.0509023	0.0539926	0.313897	0.229343	25	25	25	13.5681
6	1	0.947966	0.0442208	0.0451114	4.5043	1.37519	25	25	25	0
7	1	0.95778	0.05877	0.0586019	1.31523	1.27248	10.281	10.281	10.4455	10.2683
8	1	0.331755	0.00726579	0.0211269	1.7051	0.760208	2.54967	2.54967	1.87937	6.89184
9	1	0.982285	0.0388087	0.0391508	5.62331	2.25039	0	0	0.30744	12.7236
1	2	0.116489	0.013193	0.0863426	4.70891	4.66207	17.6396	17.6396	18.4529	17.369
2	2	0.880713	0.114585	0.114497	3.92492	3.48218	7.79045	7.79045	8.42795	16.2717
3	2	0.895888	0.0803797	0.0816694	1.05378	1.09148	18.6447	18.6447	18.3341	11.6719
4	2	0.92022	0.0225908	0.0230562	2.63572	5.10757	5.40244	5.40244	8.90992	3.92333
5	2	0.891625	0.0533546	0.0531005	4.34432	5.38608	5.94323	5.94323	5.01672	21.7792
6	2	0.942041	0.0477004	0.0480067	3.07792	5.85738	20.137	20.137	20.4194	5.92419
7	2	0.923593	0.0573978	0.0553637	3.85261	4.3652	20.9785	20.9785	21.4114	15.5358
8	2	0.964186	0.0412084	0.040104	4.86869	5.5343	9.32813	9.32813	8.81572	20.3516
9	2	0.970241	0.0323039	0.0323829	3.70282	5.49539	4.60466	4.60466	2.87664	11.6086
1	3	0.0122607	0.168891	0.22905	0.04574	4.2736	24.8575	24.8575	23.135	25
2	3	0.0152951	0.137439	0.0876921	5.80219	3.20265	25	25	25	24.4397
3	3	0.973537	0.0833758	0.0834402	4.64059	5.87424	19.005	19.005	17.2705	9.60212
4	3	0.969891	0.07608	0.0757039	4.64436	1.01362	15.7768	15.7768	15.7724	1.02108
5	3	0.035886	0.0714034	0.0533304	0.216608	2.89679	20.1714	20.1714	25	4.03238
6	3	0.99912	0.0497885	0.0482696	2.61013	2.30292	11.7153	11.7153	11.5259	11.5098
7	3	0.992557	0.0120051	0.0122627	1.24788	4.17123	15.3591	15.3591	16.1438	8.13863
8	3	0.950916	0.0366621	0.0362475	6.01652	2.41826	14.433	14.433	15.0396	10.1677
9	3	0.976244	0.0357967	0.0351465	5.86859	0.306763	12.7599	12.7599	12.794	20.0828
1	1	0.953357	0.190658	0.187872	0.987647	4.34506	6.85847	6.85847	6.80636	7.65624
2	1	0.948266	0.094782	0.0921656	4.33084	4.25456	24.8396	24.8396	24.5696	16.4687
3	1	0.982443	0.0829673	0.0825342	0.295301	3.88267	7.18073	7.18073	6.57265	8.89305
4	1	0.961084	0.0738604	0.0730522	6.00495	0.00104487	20.5298	20.5298	20.2768	22.6671
5	1	0.892816	0.0617544	0.0628917	2.28	2.31863	25	25	25	22.5263
6	1	0.914794	0.0600531	0.0593594	4.28315	3.43016	3.21506	3.21506	4.37158	12.2981
7	1	0.934068	0.033311	0.0336973	0.404171	2.98218	16.2469	16.2469	16.1647	20.0797
8	1	0.927153	0.0424628	0.0421054	0.391206	0.733891	15.6921	15.6921	16.4945	0
9	1	0.960356	0.0401546	0.0403255	5.25538	4.95352	0	0	0	17.4105
1	2	0.912406	0.107241	0.110048	2.00809	2.90795	8.11485	8.11485	13.6954	9.93684
2	2	0.948478	0.123192	0.121765	6.22909	3.23895	15.8833	15.8833	15.6355	14.2008
3	2	0.962458	0.0984458	0.0979715	4.02827	4.82054	0.791854	0.791854	0.397224	8.56355
4	2	0.994126	0.0700227	0.0700974	5.45516	2.27203	12.631	12.631	13.0635	10.8881
5	2	0.932603	0.055575	0.0540597	0.0333598	2.20655	4.80822	4.80822	4.07372	5.49415
6	2	0.981271	0.0773493	0.0772014	2.03821	2.04075	9.25852	9.25852	9.7088	7.72175
7	2	0.933721	0.0342968	0.036695	3.45265	0.544736	11.9058	11.9058	10.0922	20.365
8	2	0.939909	0.0397593	0.0409036	4.3623	4.69917	24.2559	24.2559	24.796	21.9144
9	2	0.912127	0.0312636	0.0316026	2.95443	2.48249	0.967908	0.967908	1.28032	14.1672
1	3	0.0113448	0.145854	0.206639	3.70041	0.272227	1.21988	1.21988	25	12.7867
2	3	0.0199511	0.116188	0.174801	0.454546	2.27318	9.17747	9.17747	13.3995	21.9413
3	3	0.971929	0.0405042	0.0401623	5.00983	1.85437	13.4778	13.4778	13.1665	8.20343
4	3	0.994514	0.062514	0.0624402	0.213221	3.39224	14.6797	14.6797	14.1045	18.7646
5	3	0.972063	0.0529823	0.0523625	0.748874	4.19731	6.00592	6.00592	6.6131	13.5112
6	3	0.977683	0.0470644	0.0464891	4.41123	1.11524	21.2079	21.2079	20.8691	23.7966
7	3	0.95045	0.0429352	0.0428767	0.830017	4.4942	2.49145	2.49145	4.61958	22.4052
8	3		0.0365646		2.01748		21.5113	21.5113
9	3	0.179414	0.00227406	0.0101707	1.48706	1.21074	25	25	24.0342	19.6363
1	1	0.671731	0.208856	0.215466	4.61562	4.56891	15.247	15.247	14.994	0
2	1	0.879608	0.0743613	0.0729613	0.167379	3.42477	16.3433	16.3433	16.5279	0
3	1	0.831819	0.0608873	0.0639522	5.5413	6.00505	24.3564	24.3564	25	1.685
4	1	0.98752	0.0551736	0.0552824	5.41662	2.26427	16.3341	16.3341	17.1136	10.2394
5	1	0.968858	0.0749377	0.0751086	3.35517	3.31041	3.27435	3.27435	3.12707	9.43341
6	1	0.9869	0.0591631	0.0595724	2.54657	1.76111	8.39774	8.39774	8.93392	21.9426
7	1	0.965103	0.0506456	0.0507268	4.64836	5.11919	20.4511	20.4511	20.2377	6.42605
8	1	0.954082	0.0371796	0.0368691	0.295739	3.46803	9.99482	9.99482	11.4604	22.3714
9	1	0.935934	0.0336844	0.0334701	0.924647	0.0296135	6.43649	6.43649	6.96258	10.8183
1	2	0.0915529	0.196622	0.206182	2.41098	4.83203	17.4158	17.4158	16.4749	10.8916
2	2	0.854839	0.10838	0.108152	1.2291	5.8783	22.4578	22.4578	20.6609	13.1704
3	2	0.978679	0.105944	0.106005	3.431	4.76277	9.10415	9.10415	10.823	5.50458
4	2	0.897333	0.0312228	0.0298017	5.21625	2.55156	9.59838	9.59838	11.7591	12.2479
5	2	0.978902	0.0698608	0.0701156	0.586372	2.91352	19.2026	19.2026	18.0567	16.416
6	2	0.965186	0.063503	0.0633703	3.38967	3.27761	13.2424	13.2424	12.8444	23.309
7	2	0.176815	2.2414e-05	0.0135845	1.76992	2.22803	6.83869	6.83869	2.87011	6.25648
8	2	0.982495	0.0547003	0.0549699	0.141584	6.25322	8.70333	8.70333	8.51118	18.3905
9	2	0.977837	0.0483088	0.0477548	1.15927	1.1948	8.9331	8.9331	8.81985	14.8842
1	3	0.0442996	0.200647	0.189445	5.37758	0.585041	5.80834	5.80834	10.2049	16.291
2	3	0.989032	0.0502698	0.0477135	1.32113	0.910604	12.0657	12.0657	13.5932	14.3548
3	3	0.83864	0.0846167	0.0861803	5.94231	2.51134	23.5007	23.5007	24.081	7.16816
4	3	0.967011	0.0732144	0.0720496	6.04319	1.0861	13.828	13.828	12.2861	7.8002
5	3	0.977689	0.0574438	0.0561499	4.49174	4.57978	15.8351	15.8351	16.2509	18.6083
6	3	0.923745	0.0390865	0.039782	5.74207	0.32164	24.7299	24.7299	24.9511	8.79385
7	3	0.97583	0.0451523	0.0449588	2.10671	2.00601	7.03462	7.03462	6.89283	14.27
8	3	0.962346	0.0327065	0.0323549	2.84899	5.71206	3.22286	3.22286	2.48333	10.3902
9	3	0.981639	0.0334473	0.0343337	1.60954	3.84855	16.5576	16.5576	17.2488	3.09166
1	1	0.954961	0.150961	0.146789	1.65083	5.00466	6.88302	6.88302	7.14952	25
2	1	0.95542	0.0941023	0.0897833	0.726359	2.17535	1.54212	1.54212	1.86886	21.0086
3	1	0.976127	0.0599054	0.0608096	5.70379	2.69202	6.69066	6.69066	6.33001	8.51108
4	1	0.962304	0.0702239	0.0713717	4.03676	2.732	4.04921	4.04921	2.86227	16.7637
5	1	0.963278	0.0649991	0.0656014	5.1155	6.045	20.8569	20.8569	21.7804	17.7332
6	1	0.950264	0.0508137	0.0510148	5.89145	6.15219	25	25	25	19.538
7	1	0.955373	0.036789	0.0362894	4.59889	2.07412	21.3457	21.3457	22.0714	4.17366
8	1	0.164165	0.000391753	0.00160653	1.43854	1.92731	0	0	25	15.2006
9	1	0.909618	0.0207149	0.0199866	0.395986	2.83207	2.42197	2.42197	2.19428	4.71294
1	2	0.0435796	0.213494	0.190812	0.652068	4.47209	9.87796	9.87796	11.4215	17.3672
2	2	0.673832	0.128977	0.127545	4.42996	1.04878	0.0252585	0.0252585	8.67237	8.50513
3	2	0.708533	0.110241	0.107448	2.22899	3.70491	19.5222	19.5222	20.2305	2.33425
4	2	0.955003	0.0705389	0.0707668	4.19354	0.95532	4.9096	4.9096	8.79799	3.43335
5	2	0.974158	0.0694665	0.0700159	2.60121	2.90962	3.06139	3.06139	3.77196	0.799126
6	2	0.811673	0.0287243	0.0316873	5.27785	0.685578	1.81679	1.81679	1.72698	25
7	2	1	0.00485069	0.00383278	1.77776	1.77244	25	25	25	1.8248
8	2	0.940756	0.0406709	0.0404294	3.87278	0.589459	16.7314	16.7314	17.9538	7.56518
9	2	0.993803	0.0407682	0.0415843	3.48742	3.24053	16.5905	16.5905	16.6974	19.2178
1	3	0.0324945	0.173505	0.198666	5.58603	1.92963	2.14156	2.14156	8.41293	8.07999
2	3	0.939075	0.0818293	0.074233	2.93089	4.92579	13.3041	13.3041	2.29637	9.76248
3	3	0.981381	0.0739049	0.0714645	1.55917	4.4903	0	0	0	16.8859
4	3	0.834123	0.060753	0.0597853	3.58051	0.49378	0	0	0	9.06387
5	3	0.968354	0.0463624	0.0474381	2.97056	5.91544	21.5866	21.5866	22.0322	7.83616
6	3	0.966224	0.0406377	0.0419093	2.38049	0.750329	13.1995	13.1995	13.2731	16.6169
7	3	0.884942	0.058303	0.0591601	4.86623	5.70543	8.22234	8.22234	8.41435	16.4911
8	3	0.937307	0.0500845	0.050913	0.107807	1.58065	20.057	20.057	20.1854	10.2265
9	3	0.33212	0.0212814	0.00552761	5.39887	4.59232	24.2029	24.2029	23.6662	16.4416
1	1	0.878458	0.201555	0.205445	3.02394	3.81056	10.0573	10.0573	10.446	7.71338
2	1	0.921125	0.0849579	0.0850989	4.88665	1.78349	17.0452	17.0452	16.4772	25
3	1	0.948895	0.101529	0.103483	5.9443	5.92164	7.41865	7.41865	7.41699	20.5825
4	1	0.990695	0.0477123	0.0480152	3.85375	0.702939	10.0691	10.0691	11.2226	5.88332
5	1	0.97806	0.0692443	0.0665654	1.05581	1.16039	5.49095	5.49095	5.21708	21.7132
6	1	0.961156	0.0645456	0.0634863	5.79646	5.79491	3.44004	3.44004	2.60247	6.70307
7	1	0.956932	0.0448848	0.0446975	0.0606235	0.305339	20.0744	20.0744	20.0525	24.9714
8	1			0.0390509		6.03186			25	19.5973
9	1	0.913498	0.0507232	0.0503802	0.325882	0.497351	8.40933	8.40933	8.88423	0.559363
1	2	0.0274412	0.201317	0.17639	2.53503	4.29245	1.0167	1.0167	11.3948	6.21771
2	2	0.999567	0.0720166	0.0727753	6.13507	3.06545	0	0	0	7.23236
3	2	0.78796	0.0619517	0.0608893	3.02782	3.56383	7.76884	7.76884	0	5.68548
4	2	0.659636	0.0620119	0.0589832	5.10943	1.74498	0	0	2.606	10.1684
5	2	0.998337	0.0463914	0.0464646	4.89014	1.65933	0	0	0	11.3113
6	2	0.920155	0.0450394	0.0446104	3.21691	5.76786	13.3734	13.3734	14.712	4.93838
7	2	0.961644	0.0636913	0.0616455	4.34458	3.95335	11.0045	11.0045	11.4247	11.5027
8	2	0.975461	0.0410051	0.0390306	1.96884	3.17855	20.9941	20.9941	22.0259	0
9	2	0.986471	0.0133276	0.0128174	4.3605	0.953812	18.0494	18.0494	19.3764	0
1	3	0.867221	0.0026087	0.00381204	4.89713	1.32507	0	0	0	14.8726
2	3	0.997888	0.115233	0.111166	3.73557	0.33547	13.8004	13.8004	14.236	15.0695
3	3	0.085099	0.0837451	0.100658	3.81208	4.70208	4.71997	4.71997	16.4688	6.59304
4	3	0.91768	0.0729661	0.0732163	4.70353	5.21278	16.4676	16.4676	16.251	3.67871
5	3	0.971573	0.0684187	0.0684048	2.81018	3.52057	25	25	25	3.01788
6	3	0.824442	0.0431815	0.0447992	6.08437	0.1589	13.7156	13.7156	13.7472	10.3796
7	3	0.94274	0.0511998	0.0525739	0.833016	2.59589	12.3914	12.3914	14.3147	4.65937
8	3	0.83072	0.0372876	0.0374238	3.47005	6.12158	21.5154	21.5154	25	17.1705
9	3	0.95901	0.0327886	0.0327262	1.02019	4.30899	23.3765	23.3765	23.4587	23.0885
1	1	0.935469	0.183031	0.18252	3.2332	3.5157	10.5813	10.5813	10.9705	19.485
2	1	0.956198	0.119337	0.11835	5.96698	5.3895	17.9999	17.9999	17.4837	13.4926
3	1	0.0346159	0.000706299	0.108928	1.50681	4.47864	25	25	16.2638	0
4	1	0.939411	0.0944384	0.0940438	1.86852	1.78717	13.4147	13.4147	13.0871	15.699
5	1	0.959716	0.0796937	0.0808447	5.04088	6.00245	13.8623	13.8623	14.6684	2.72713
6	1	0.970693	0.0478465	0.0466167	4.72554	5.37153	1.75407	1.75407	2.70178	2.45862
7	1	0.969115	0.0536769	0.0475993	4.27902	3.05864	20.1838	20.1838	23.6497	0
8	1			0.0506609		0.382487			14.3747	25
9	1	0.974755	0.0250028	0.0247183	0.489081	3.60991	16.7073	16.7073	16.1289	22.2618
1	2	0.835404	0.123767	0.129425	0.957579	2.20171	15.3144	15.3144	17.4993	20.3334
2	2	0.863601	0.101664	0.10623	4.32566	1.44931	9.75604	9.75604	9.74698	25
3	2	0.409068	0.0144765	0.0455452	1.70397	5.32514	25	25	25	2.14204
4	2	0.929017	0.0713175	0.0712251	1.94691	4.36652	8.49412	8.49412	7.84626	12.5888
5	2	0.843825	0.0572986	0.0569709	3.14146	0.477415	1.80488	1.80488	6.06978	7.6606
6	2	0.967439	0.0448322	0.0460877	1.00078	3.63576	8.48732	8.48732	7.09099	14.6015
7	2	0.997766	0.0433406	0.0427348	4.27259	1.6997	23.4823	23.4823	23.9512	9.08197
8	2	0.939981	0.0316654	0.0289575	2.31389	3.52133	24.6047	24.6047	24.9387	14.2104
9	2	0.972491	0.0291449	0.0297256	5.89	2.45431	9.92875	9.92875	9.99366	0
1	3	0.0137632	0.205984	0.162865	3.85613	1.07797	0	0	4.25973	13.1094
2	3	0.0236652	0.152635	0.0764358	2.12674	4.61836	0	0	2.29222	24.0731
3	3	0.974481	0.0928723	0.0941519	4.51943	4.53421	15.2987	15.2987	15.2896	18.3714
4	3	0.914138	0.0641122	0.0649478	3.53238	0.0830832	20.8271	20.8271	21.2223	12.8311
5	3	0.898197	0.0273382	0.0251089	1.28486	2.99721	11.6417	11.6417	15.5839	17.9343
6	3	0.990348	0.0473054	0.0474548	4.00694	6.18258	5.23282	5.23282	5.9712	3.58915
7	3	0.955452	0.0426489	0.0426976	1.46598	4.75343	5.86686	5.86686	6.5714	23.9231
8	3	0.990545	0.0386412	0.0384899	4.85564	4.36989	13.4242	13.4242	13.634	21.5839
9	3	0.982765	0.0329398	0.0327656	2.40724	5.73066	21.3231	21.3231	21.4299	15.4954
1	1	0.968733	0.140656	0.138723	5.89078	2.76891	14.3916	14.3916	14.6263	14.3432
2	1	0.961362	0.069464	0.0676085	4.87127	5.26188	10.231	10.231	9.55721	25
3	1	0.12552	0.108047	0.000898713	4.89279	1.68002	5.9814	5.9814	10.7354	0
4	1	0.981942	0.0511607	0.0513551	2.76191	2.7517	12.301	12.301	12.0811	24.6545
5	1	0.92773	0.0449239	0.0452986	2.19793	4.95853	22.1142	22.1142	23.2581	9.0791
6	1	0.976049	0.0199736	0.0199482	0.0601963	3.2473	13.3736	13.3736	14.1368	14.7457
7	1	0.444896	0.00406251	0.00885663	1.55538	4.66424	13.9985	13.9985	14.0768	15.193
8	1	0.906511	0.0303784	0.0301201	1.48759	0.980222	9.4249	9.4249	9.08	19.558
9	1	0.974545	0.042038	0.0421676	1.9319	1.64023	11.161	11.161	10.9788	19.4516
1	2	0.0419753	0.181857	0.218565	5.9399	0.737294	18.1076	18.1076	7.03602	9.98645
2	2	0.926353	0.128241	0.127877	1.97285	3.86221	9.72194	9.72194	9.70695	5.12686
3	2	0.940112	0.0662266	0.0634618	3.352	5.21294	18.0525	18.0525	16.7405	10.4002
4	2	0.619483	0.103578	0.0810182	2.9898	1.14864	16.0291	16.0291	0	12.4121
5	2	0.886627	0.0531907	0.0537927	4.60178	1.04972	18.0517	18.0517	18.4004	23.6326
6	2	0.982307	0.0606676	0.0609228	5.21576	5.06658	2.79473	2.79473	2.54394	9.0801
7	2	0.999739	0.0399774	0.0401004	0.1739	3.17259	18.2921	18.2921	19.4035	10.0267
8	2	0.929818	0.0435985	0.045194	5.97503	5.95498	0	0	0	20.6945
9	2	0.990092	0.0370813	0.0360786	6.09045	1.2694	20.0887	20.0887	20.8519	7.71638
1	3	0.0129785	0.221821	0.175625	4.28771	2.80203	16.9988	16.9988	22.511	19.3988
2	3	0.0202658	0.15536	0.113284	2.50946	1.75047	8.28043	8.28043	7.73288	22.5308
3	3			0.0970248		3.24826			22.515	20.7254
4	3	0.840653	0.0647634	0.0658194	2.88829	2.53114	6.13191	6.13191	5.76808	9.0625
5	3	0.984386	0.052016	0.0517799	3.3494	0.605851	3.0793	3.0793	3.90052	9.14141
6	3	0.990158	0.0224267	0.0224281	2.74909	5.35632	11.6687	11.6687	10.2414	11.6171
7	3	0.994136	0.0427647	0.0423578	2.34983	4.79627	13.9001	13.9001	14.6619	24.6182
8	3	0.981096	0.0370209	0.0355123	4.52194	1.46966	2.22254	2.22254	2.30434	2.87386
9	3
1	1	0.813187	0.199252	0.191649	2.50068	0.0605456	0	0	0	3.77896
2	1	0.400683	0.0693811	0.0223388	2.29692	1.90395	25	25	22.4197	0
3	1	0.915105	0.074313	0.074477	0.0633949	6.20273	17.8129	17.8129	17.8283	15.8389
4	1	0.980403	0.0999181	0.100346	4.28002	4.19328	4.75779	4.75779	4.68711	13.9204
5	1	0.969757	0.0616073	0.0619582	4.7534	4.35165	21.7766	21.7766	22.1873	5.51065
6	1	0.926305	0.0602398	0.0603126	5.20637	4.64662	7.09211	7.09211	7.49981	5.46231
7	1	0.99193	0.0473432	0.046069	1.42521	2.30919	20.485	20.485	21.0269	11.5324
8	1	0.961468	0.0413618	0.0417847	5.25861	5.23699	15.3896	15.3896	15.6734	8.10817
9	1	0.936354	0.0233828	0.0237054	4.08133	1.0969	15.4027	15.4027	15.0668	11.3986
1	2	0.662414	0.192384	0.198574	4.74688	5.61535	15.5265	15.5265	21.1582	9.41841
2	2	0.92634	0.118718	0.120643	5.60413	5.29503	23.3373	23.3373	22.9385	14.3406
3	2	0.993902	0.0831901	0.0819548	6.12271	2.50517	16.7482	16.7482	16.3711	3.24876
4	2	0.977362	0.0688102	0.07187	2.9414	4.66016	0	0	0	17.4075
5	2	0.926173	0.051262	0.0498423	3.16933	0.0441746	11.5443	11.5443	12.4599	5.50429
6	2	0.997676	0.0413727	0.04159	2.37023	5.42717	9.20103	9.20103	9.99403	6.82512
7	2	0.921976	0.0485265	0.0475854	2.10749	3.60609	20.2736	20.2736	21.5617	19.1346
8	2	0.99607	0.0379029	0.0386819	5.50644	3.93666	3.97062	3.97062	5.05042	13.1989
9	2	0.940488	0.0540227	0.0530459	5.0574	4.56061	19.2318	19.2318	18.7498	19.8246
1	3	0.0340304	0.19346	0.166673	5.73447	2.60757	11.9897	11.9897	18.2157	0
2	3	0.059443	0.113307	0.0771114	5.59793	4.3445	3.41208	3.41208	5.92274	24.7875
3	3	0.0658087	0.0799409	0.0674301	4.50518	1.44347	0	0	0	18.2873
4	3	0.847058	0.0895814	0.0894537	3.41995	3.69141	6.38661	6.38661	7.20251	2.15703
5	3	0.926369	0.0713211	0.0725657	0.0563727	5.2945	9.46484	9.46484	9.90122	10.7899
6	3	0.986995	0.0535123	0.051948	0.931826	1.21273	3.37142	3.37142	3.47715	6.05581
7	3	0.80305	0.0198779	0.0204417	4.71376	1.08236	3.93134	3.93134	4.63607	0
8	3	0.950087	0.0364147	0.0362746	4.03492	1.16653	5.10701	5.10701	5.54186	4.21
9	3	0.955319	0.0297433	0.0297718	2.11798	0.890688	2.94419	2.94419	3.06124	23.3845
1	1	0.636882	0.192907	0.205866	5.46045	5.75774	12.6503	12.6503	12.2484	14.0745
2	1	0.970869	0.109217	0.106415	1.65092	5.55866	6.66265	6.66265	6.19356	8.52476
3	1		0.0838529		3.31904		22.8107	22.8107
4	1	0.967421	0.0816438	0.0816036	5.55319	5.95435	3.1129	3.1129	3.64992	21.8697
5	1	0.980975	0.0511651	0.0515075	1.28629	4.89439	11.757	11.757	11.8412	23.3587
6	1	0.98688	0.0667841	0.0651703	2.62425	2.53361	2.78351	2.78351	2.7655	8.63847
7	1	0.967532	0.024848	0.0248007	0.0875475	3.27798	22.9362	22.9362	23.0568	25
8	1	0.968783	0.0433186	0.0430615	0.821376	0.771546	24.2806	24.2806	24.5589	15.8335
9	1	0.930437	0.0428329	0.0415296	5.94297	4.55448	18.374	18.374	17.4619	0
1	2	0.0283481	0.213266	0.191599	5.7281	5.77578	25	25	25	19.1171
2	2	0.979385	0.126113	0.124718	3.31818	3.37869	5.51331	5.51331	6.37755	12.6759
3	2	0.935	0.0799154	0.0790687	5.84423	4.2366	19.9154	19.9154	19.2612	2.12986
4	2	0.827578	0.0629409	0.0600841	1.29076	3.99478	22.3493	22.3493	19.8042	11.6272
5	2	0.894287	0.0668093	0.0725598	3.58903	3.46942	10.2614	10.2614	10.3832	25
6	2	0.971819	0.0472504	0.0479856	2.0611	2.6261	7.39023	7.39023	8.31796	7.3064
7	2	0.980933	0.025903	0.0259566	3.00142	6.19601	17.678	17.678	17.9078	16.1466
8	2	0.947849	0.0389238	0.0393102	3.59291	1.49438	6.26881	6.26881	7.35382	20.971
9	2	0.907536	0.0285664	0.0245023	5.93409	0.824108	1.23701	1.23701	1.54434	19.8199
1	3	0.0327631	0.202866	0.17828	3.58918	1.97384	18.7521	18.7521	18.5109	16.1787
2	3	0.0595159	0.124802	0.158281	0.455516	4.46528	24.1132	24.1132	13.1835	7.72446
3	3	0.0557513	0.0956156	0.0777892	3.30328	1.1683	15.9888	15.9888	6.91127	5.44184
4	3	0.921455	0.03773	0.0379359	5.32935	2.2662	25	25	25	15.8906
5	3	0.864925	0.0732133	0.0711172	4.30044	2.74793	22.5697	22.5697	23.6642	6.72285
6	3	0.975393	0.0432181	0.04547	5.85831	2.02107	22.1499	22.1499	20.4502	15.6375
7	3	0.950758	0.0455707	0.0441711	5.49666	5.40145	10.877	10.877	10.9005	25
8	3	0.955618	0.0345168	0.0339843	1.49028	3.71472	11.5041	11.5041	10.6936	20.468
9	3	0.971492	0.0363868	0.0363421	2.70836	3.81921	3.48341	3.48341	3.63357	5.46982
1	1	0.886783	0.145471	0.168712	3.82174	3.57123	17.9451	17.9451	17.7339	24.975
2	1	0.996632	0.104956	0.0996005	2.52279	2.90774	0	0	0.896774	22.3267
3	1	0.988128	0.0914385	0.0930277	0.725288	4.97795	15.9878	15.9878	16.4888	21.365
4	1	0.926228	0.0553454	0.0538155	4.85774	1.70724	0	0	0	0
5	1	0.872873	0.0677473	0.0658594	2.61494	2.80484	9.59753	9.59753	9.60346	14.1535
6	1	0.897004	0.0556799	0.0551803	1.84903	1.40049	5.42721	5.42721	4.87123	25
7	1	0.965097	0.0297702	0.0298372	1.08278	4.12737	11.6436	11.6436	11.9746	13.5246
8	1	0.94207	0.0312056	0.0310067	2.55372	5.61673	5.65392	5.65392	6.07678	5.65682
9	1	0.956132	0.0229825	0.0227452	5.52172	2.32266	4.43525	4.43525	4.46883	12.2971
1	2	0.84134	0.197538	0.199824	4.89195	3.28675	14.0037	14.0037	16.3363	20.8766
2	2	0.972049	0.115656	0.115513	2.14391	2.22463	15.8454	15.8454	15.8637	23.1756
3	2	0.935487	0.0909154	0.0871173	3.35621	1.9292	4.95075	4.95075	3.5278	3.49573
4	2	0.952429	0.0627019	0.0635113	0.462887	3.61609	7.62868	7.62868	8.04968	5.14217
5	2	0.893008	0.0579366	0.0580678	4.31739	1.72952	24.4135	24.4135	24.2384	6.46157
6	2	0.965556	0.0619067	0.061383	5.95544	5.25024	0	0	0.00391396	1.9535
7	2	0.923718	0.0286159	0.0273697	6.26382	3.16129	0	0	1.75795	25
8	2	0.976158	0.0200851	0.0198591	1.02426	4.35571	11.7092	11.7092	11.4252	7.48084
9	2	0.899565	0.03605	0.0362241	0.407212	3.86757	18.1602	18.1602	19.6711	3.68179
1	3	0.0512409	0.174369	0.212899	4.90017	1.24646	15.2715	15.2715	19.9062	8.03004
2	3	0.0190258	0.112481	0.134428	2.81158	0.828369	25	25	0	17.1625
3	3	0.971361	0.0910638	0.090348	0.995699	0.626298	16.0303	16.0303	16.0664	19.2781
4	3	0.929191	0.0843851	0.0857217	3.46146	3.44763	13.4207	13.4207	14.6635	25
5	3	0.972342	0.0662041	0.0650733	3.71077	3.67138	10.258	10.258	10.1534	16.9725
6	3	0.992049	0.0513183	0.0506557	2.21767	1.60532	6.5518	6.5518	7.15477	3.69267
7	3	0.99229	0.0478837	0.048574	0.36078	0.568342	23.445	23.445	23.1298	2.23449
8	3	0.961557	0.0329306	0.0324279	6.26829	3.25791	13.625	13.625	13.231	20.6232
9	3	0.97875	0.0337521	0.0340262	4.00168	0.346219	16.141	16.141	16.6088	22.195
1	1	0.976451	0.0809734	0.0831206	2.97426	3.37534	21.3487	21.3487	25	3.93478
2	1	0.889747	0.117563	0.116728	1.59716	4.81417	24.0489	24.0489	25	14.6889
3	1	0.982323	0.0965138	0.0952833	5.51325	3.84697	8.79205	8.79205	8.78551	12.6153
4	1	0.985391	0.0870779	0.0866908	6.10531	5.84975	15.4137	15.4137	15.6818	9.85554
5	1	0.988765	0.0717961	0.0711854	2.80193	2.46067	2.07011	2.07011	2.08822	1.25507
6	1	0.949746	0.055613	0.0568977	5.35486	5.4829	24.3446	24.3446	24.648	13.1284
7	1	0.881314	0.0231461	0.0200332	0.18255	4.43308	16.2921	16.2921	13.6348	24.3458
8	1	0.990473	0.0194066	0.0192527	3.64261	0.488232	16.9016	16.9016	17.044	18.5635
9	1	0.98676	0.0440638	0.0449309	4.1264	4.21767	24.8246	24.8246	25	11.803
1	2	0.558129	0.168159	0.011236	4.1596	4.78595	18.3943	18.3943	10.1901	0
2	2	0.0584316	0.028582	0.0987178	4.36004	4.52453	23.8433	23.8433	23.897	2.71071
3	2	0.980695	0.0835452	0.084272	1.55979	1.7565	10.4425	10.4425	11.5325	16.8048
4	2	0.956707	0.0679476	0.0633289	0.985379	0.533435	2.69282	2.69282	2.72522	13.7686
5	2	0.971337	0.0771653	0.0778848	1.75201	0.683258	2.12147	2.12147	0	20.4821
6	2	0.988405	0.0172968	0.0175846	0.174412	3.27761	15.278	15.278	14.5846	14.922
7	2	0.963614	0.037808	0.0385572	2.24109	3.01229	17.7288	17.7288	15.5022	0
8	2	0.994149	0.0390576	0.0389339	4.8637	3.98131	2.9305	2.9305	3.86629	0
9	2	0.94664	0.0279058	0.0283469	1.83113	4.43315	8.46245	8.46245	8.54305	8.33901
1	3	0.0197167	0.198945	0.176963	5.02741	1.51065	17.2293	17.2293	23.9957	12.5399
2	3	0.0441208	0.120552	0.103976	1.97658	3.48666	0	0	1.77475	11.1077
3	3	0.847319	0.0987558	0.101248	4.74618	1.16066	9.18219	9.18219	10.338	2.13558
4	3	0.818132	0.085639	0.085088	0.786713	5.54575	22.0485	22.0485	20.1574	10.7917
5	3	0.0348934	0.0517891	0.0726072	0.383564	3.27683	24.8765	24.8765	17.3564	0
6	3	0.841011	0.0253124	0.0271834	2.21078	5.01764	13.7386	13.7386	24.1323	2.07072
7	3	0.978404	0.0425339	0.0422905	6.26387	5.36826	15.0393	15.0393	15.9443	21.0237
8	3	0.990434	0.035896	0.0357162	3.43962	0.843483	22.054	22.054	22.8131	17.8737
9	3	0.981729	0.0339065	0.0338309	0.418952	3.55082	0.099703	0.099703	0.0848367	23.2934
1	1	0.840772	0.154895	0.158255	4.04407	1.42807	24.5184	24.5184	24.0203	22.4028
[truncated: 106,001 more rows]

## Sheet: Intensity Ratio
Scale (arcmin)	Intensity Ratio (centre)	Intensity Ratio (mid)	Intensity Ratio (outer)	95% CI lower (centre)	95% CI lower (mid)	95% CI lower (outer)	95% CI upper (centre)	95% CI upper (mid)	95% CI upper (outer)
2	0.10575	0.6945	0.861625	0.09625	0.6805	0.85225	0.11425	0.70925	0.873
3	0.018125	0.15575	0.772625	0.01425	0.14325	0.761	0.022	0.1655	0.78575
4	0.0115	0.053	0.40275	0.0085	0.04575	0.38825	0.01525	0.0595	0.41675
5	0.00825	0.01775	0.1525	0.0055	0.014	0.141	0.011	0.022	0.16325
6	0.01075	0.0085	0.0695	0.008	0.006	0.061	0.014	0.0115	0.07775
7	0.01075	0.01075	0.021375	0.008	0.0075	0.01675	0.014	0.01375	0.0255
8	0.012	0.01325	0.01425	0.0085	0.00975	0.0105	0.01525	0.0175	0.01775
9	0.01225	0.01425	0.01225	0.00925	0.0095	0.0085	0.01575	0.0175	0.01575
10	0.01675	0.01175	0.01325	0.013	0.00875	0.0095	0.0205	0.01525	0.01725

## Sheet: frequency
	scale	region	distribution																									lowerCI
		Bins	0	0	0.025	0.05	0.075	0.1	0.125	0.15	0.175	0.2	0.225	0.25	0.275	0.3	0.325	0.35	0.375	0.4	0.425	0.45	0.475	0.5	0.525	0.55	0.575	0.6	0	0.025	0.05	0.075	0.1	0.125	0.15	0.175	0.2	0.225	0.25	0.275	0.3	0.325	0.35	0.375	0.4	0.425	0.45	0.475	0.5
	1	1	0.0100347	0.00598225	0.00578927	0.00192976	0.00887688	0.00868391	0.0104207	0.0248939	0.0309726	0.0322269	0.0349286	0.0360865	0.0706291	0.129487	0.211791	0.203589	0.109417	0.0486299	0.0112891	0.00270166	0	0	0	0	0	0.0071401	0.00405249	0.00405249	0.000964878	0.00617522	0.00578927	0.00771903	0.0200695	0.0262447	0.0274025	0.0295253	0.0310691	0.063875	0.120996	0.199923	0.193555	0.0997684	0.0428406	0.00849093	0.00154381	0	0
	1	2	0.0301508	0.0103643	0.0125628	0.00565327	0.0219849	0.0219849	0.0665829	0.080402	0.0609296	0.0392588	0.0257538	0.0138191	0.0270101	0.0640704	0.109925	0.155779	0.124372	0.0992462	0.0295226	0	0	0	0	0	0.00125628	0.0219849	0.00565327	0.00690955	0.00251256	0.0144472	0.0150754	0.0571608	0.0672111	0.0477387	0.0288945	0.0182161	0.00879397	0.0194724	0.0515075	0.0954774	0.133166	0.109296	0.0841709	0.0219849	0	0	0
	1	3	0.10307	0.0219298	0.00657895	0.0241228	0.131579	0.197368	0.186404	0.14693	0.0789474	0.0460526	0.0109649	0.00219298	0.00438596	0.00657895	0.0109649	0.00877193	0.00657895	0.00219298	0.00219298	0	0	0	0	0	0	0.0745614	0.0109649	0	0.0109649	0.0986842	0.162281	0.151316	0.120614	0.0570175	0.0263158	0.00219298	0	0	0	0.00438596	0.00219298	0	0	0	0	0	0
	2	1	0.0072314	0.00378788	0.002927	0.00120523	0.00327135	0.0113636	0.0123967	0.0179924	0.0182507	0.0208333	0.0323691	0.0611226	0.126808	0.192149	0.168991	0.130251	0.0841942	0.0573347	0.032197	0.0151515	0	0	0	0	0	0.00482094	0.00223829	0.00172176	0.000344353	0.00189394	0.00895317	0.0094697	0.0142906	0.0151515	0.0177342	0.0285813	0.0556129	0.117424	0.181646	0.159091	0.120868	0.0767906	0.0514807	0.0277204	0.0120523	0	0
	2	2	0.010467	0.00382448	0.00241546	0.00120773	0.00483092	0.00543478	0.0154992	0.0181159	0.0301932	0.0275765	0.0348229	0.0454911	0.0815217	0.153382	0.200886	0.152878	0.102758	0.0761876	0.0255636	0.00603865	0.000201288	0	0	0	0.000201288	0.00785024	0.00221417	0.00100644	0.000201288	0.00322061	0.00362319	0.0124799	0.0150966	0.0253623	0.0231481	0.0293881	0.0390499	0.0736715	0.142512	0.190821	0.142512	0.0938003	0.0690419	0.0207327	0.00402576	0	0
	2	3	0.0183007	0.00784314	0	0.00326797	0.0385621	0.051634	0.0575163	0.0486928	0.0352941	0.0392157	0.0437908	0.0418301	0.0320261	0.0379085	0.0578431	0.111765	0.157516	0.127451	0.0588235	0.0232026	0.00457516	0	0	0	0	0.0130719	0.00326797	0	0.000653595	0.0287582	0.0398693	0.0470588	0.0392157	0.0267974	0.0287582	0.0346405	0.0300654	0.0254902	0.0281046	0.045098	0.0973856	0.137255	0.112418	0.045098	0.0156863	0.00196078	0
	3	1	0.00490362	0.00574907	0.00236726	0.00219817	0.00219817	0.0052418	0.0108218	0.0123436	0.0196145	0.0152181	0.0304363	0.0629016	0.132651	0.18955	0.215083	0.101623	0.0550389	0.0388908	0.0349171	0.0337335	0.0185154	0.00456544	0	0.00016909	0	0.00287454	0.00405817	0.00101454	0.00101454	0.00101454	0.00371999	0.00794724	0.00946906	0.0160636	0.0120054	0.0258708	0.0564762	0.124112	0.180081	0.204599	0.0948597	0.0495435	0.0343253	0.0304363	0.0292526	0.0152181	0.00321272
	3	2	0.00783197	0.00160199	0.00373799	0.00302599	0.00854397	0.00516198	0.00676397	0.0146849	0.0242079	0.0254539	0.0286579	0.0464578	0.10057	0.189124	0.207814	0.166162	0.0779637	0.0286579	0.0272339	0.0133499	0.00854397	0.00355999	0	0	0	0.00569598	0.000711997	0.00231399	0.00177999	0.00640797	0.00355999	0.00462798	0.012104	0.0197579	0.0222499	0.0247419	0.0405838	0.0932716	0.177999	0.197579	0.156461	0.0704877	0.0242079	0.0227839	0.010502	0.00569598	0.00195799
	3	3	0.0139125	0.00141965	0.000567859	0	0.0173197	0.0130608	0.0124929	0.0150483	0.0349233	0.0309483	0.0335037	0.0354912	0.0502555	0.116127	0.16979	0.200454	0.1272	0.0618966	0.0462805	0.0170358	0.00198751	0	0	0	0.00028393	0.0102215	0.00028393	0	0	0.0133447	0.00993754	0.00880182	0.0107893	0.0289608	0.0255537	0.0275412	0.0298126	0.0431573	0.10619	0.155593	0.188245	0.116127	0.0545145	0.0400341	0.0124929	0.000567859	0
	4	1	0.00672043	0.0100806	0.00386425	0.00302419	0.00663642	0.00588038	0.00705645	0.00722446	0.0134409	0.015121	0.0383905	0.0747648	0.134745	0.160366	0.153562	0.0924059	0.0703965	0.063172	0.0660282	0.0482191	0.0173891	0.000840054	0	0	0	0.00453629	0.00789651	0.00218414	0.00168011	0.0047043	0.00403226	0.00504032	0.00520833	0.0107527	0.0124328	0.0337702	0.0683804	0.126008	0.151546	0.143145	0.0850134	0.0653562	0.0577957	0.0601478	0.0433468	0.0144489	0.000168011
	4	2	0.00972222	0.00486111	0.00329861	0.000694444	0.00746528	0.00677083	0.0118056	0.0109375	0.0130208	0.0145833	0.0292535	0.0557292	0.11875	0.211632	0.232031	0.104514	0.0475694	0.04375	0.0381944	0.0238715	0.0102431	0.000347222	0	0	0.000173611	0.00729167	0.003125	0.00190972	0	0.00520833	0.00486111	0.00868056	0.00850694	0.0102431	0.0114583	0.0246528	0.0491319	0.110417	0.201736	0.222743	0.0961806	0.0423611	0.0383681	0.0331597	0.0197917	0.00798611	0
	4	3	0.00750507	0.00243408	0.00121704	0.00020284	0.00983773	0.00689655	0.00669371	0.0192698	0.0225152	0.0200811	0.0281947	0.0432049	0.105477	0.175051	0.212677	0.172617	0.0819473	0.0492901	0.0250507	0.00912779	0.00020284	0	0	0	0.00040568	0.00507099	0.00141988	0.00040568	0	0.00750507	0.00486815	0.00466531	0.0156187	0.0188641	0.0162272	0.0231237	0.0373225	0.0977688	0.164909	0.199189	0.161055	0.0754564	0.0436105	0.0206897	0.00649087	0	0
	5	1	0.00674536	0.0139966	0.00320405	0.00320405	0.00758853	0.00893761	0.00868465	0.00809444	0.00809444	0.0226813	0.0474705	0.098145	0.119056	0.100422	0.105396	0.130523	0.108094	0.0448567	0.0558179	0.051602	0.0320405	0.010118	0.00489039	0.000674536	0	0.00455312	0.0111298	0.00202361	0.00185497	0.00522766	0.00657673	0.00640809	0.00607083	0.00590219	0.0185497	0.0426644	0.089882	0.110118	0.0937605	0.0974705	0.121754	0.100169	0.0401349	0.0500843	0.0460371	0.0271501	0.00725126
	5	2	0.00706653	0.0037918	0.00258532	0.00206825	0.00810065	0.0101689	0.0130989	0.00965184	0.00637711	0.0137883	0.0258532	0.0609273	0.144174	0.210617	0.19364	0.102206	0.0403309	0.0372285	0.0425715	0.0334367	0.0198208	0.00861772	0.00361944	0.000517063	0	0.00499828	0.00224061	0.00137883	0.000861772	0.00568769	0.0079283	0.00999655	0.00706653	0.0041365	0.0108583	0.0213719	0.0548087	0.135643	0.200276	0.179938	0.0942778	0.0336091	0.0322303	0.0377456	0.0284385	0.016546	0.00672182
	5	3	0.00677656	0.00274725	0.0003663	0.0010989	0.00732601	0.0102564	0.0113553	0.0184066	0.0121795	0.0118132	0.0197802	0.0408425	0.110989	0.200366	0.236813	0.168773	0.0642857	0.0342491	0.0287546	0.00989011	0.00201465	0	0	0	0	0.00457875	0.00164835	0	0.0003663	0.00531136	0.00787546	0.00897436	0.0155678	0.00915751	0.00934066	0.0161172	0.0362637	0.103297	0.190659	0.224908	0.160806	0.0580586	0.0296703	0.0241758	0.00732601	0.000915751	0
	6	1	0.00563847	0.015257	0.00646766	0.00281924	0.00348259	0.014262	0.00945274	0.0106136	0.0199834	0.0296849	0.061194	0.0884743	0.0711443	0.0665008	0.11136	0.119652	0.117413	0.0736318	0.0558872	0.0512438	0.0353234	0.0193201	0.00762852	0.00331675	0.000331675	0.00381426	0.0117745	0.00464345	0.00149254	0.00215589	0.0116086	0.00679934	0.00779436	0.0164179	0.0253731	0.055058	0.0817579	0.0640133	0.0603648	0.103151	0.111443	0.109619	0.0666667	0.0504146	0.0456053	0.0291874	0.0159204
	6	2	0.00998279	0.00499139	0.00292599	0.00154905	0.00636833	0.00860585	0.0137694	0.0129088	0.00877797	0.0141136	0.0271084	0.0563683	0.149914	0.190706	0.174182	0.0907057	0.053012	0.064716	0.0475043	0.0270224	0.0185886	0.0070568	0.00516351	0.00327022	0	0.00740103	0.00309811	0.00154905	0.000860585	0.00430293	0.00636833	0.0110155	0.00981067	0.00636833	0.0111876	0.0232358	0.0511188	0.140792	0.181067	0.166437	0.0822719	0.0471601	0.0576592	0.0419966	0.0232358	0.0156627	0.00499139
	6	3	0.00656077	0.00241713	0.00293508	0.00172652	0.00673343	0.0089779	0.0127762	0.0150207	0.0141575	0.019337	0.0215815	0.0460981	0.105577	0.208736	0.250518	0.154437	0.0526588	0.0265884	0.0200276	0.0122583	0.00707873	0.00379834	0	0	0	0.00500691	0.00138122	0.00172652	0.00086326	0.00448895	0.00690608	0.0100138	0.0117403	0.0112224	0.0157113	0.0179558	0.0400552	0.098239	0.197169	0.23636	0.144855	0.0474793	0.0224448	0.0160566	0.00966851	0.00500691	0.00224448
	7	1	0.00239071	0.011612	0.00384221	0.00375683	0.00443989	0.00862363	0.0143443	0.0124658	0.0204918	0.0560109	0.0524249	0.0660861	0.0534495	0.0476434	0.0713798	0.121072	0.131318	0.0898224	0.0744536	0.0557548	0.0425205	0.0286885	0.0148566	0.00461066	0.00708675	0.00119536	0.00853825	0.00239071	0.00239071	0.00273224	0.00597678	0.0114413	0.00973361	0.0169057	0.0495219	0.0466189	0.059597	0.0481557	0.0420082	0.0636954	0.113559	0.12278	0.0812842	0.0679645	0.0496926	0.0375683	0.0242486
	7	2	0.00757054	0.00911906	0.00361321	0.00172058	0.00464556	0.0065382	0.0129043	0.0104955	0.014797	0.0193565	0.0406056	0.0936855	0.128355	0.144959	0.152701	0.0956641	0.0732106	0.0492946	0.0383689	0.0440468	0.0313145	0.0110117	0.00412939	0.0012044	0.000172058	0.00533379	0.00636614	0.00223675	0.000688231	0.00292498	0.00498968	0.0101514	0.00791466	0.0113558	0.0161734	0.0352719	0.0858568	0.120957	0.135065	0.142464	0.0872333	0.0664143	0.0430145	0.0333792	0.0383689	0.0263248	0.00843083
	7	3	0.00662483	0.00435844	0.00496862	0.00191771	0.00758368	0.0111576	0.0127266	0.0165621	0.0167364	0.0169107	0.0238842	0.0460251	0.109745	0.216179	0.261332	0.11454	0.0472455	0.0303347	0.0244073	0.0156904	0.00906555	0.00226639	0	0	0.000174338	0.00435844	0.0027894	0.00296374	0.000871688	0.0055788	0.00819386	0.0104603	0.0135983	0.013947	0.013947	0.0202232	0.040795	0.102859	0.204847	0.249826	0.107392	0.0409693	0.0254533	0.0202232	0.012378	0.00679916	0.00122036
	8	1	0.00378397	0.00997592	0.00601995	0.00533196	0.00275198	0.00687994	0.0137599	0.0208118	0.0263158	0.0495356	0.0491916	0.0497936	0.0446336	0.0338837	0.0497076	0.122119	0.130805	0.0982112	0.0835913	0.0549536	0.0560716	0.0426557	0.0227038	0.00722394	0.00928793	0.00223598	0.00722394	0.00395597	0.00343997	0.00137599	0.00498796	0.0108359	0.0171999	0.0225318	0.0438596	0.0438596	0.0435157	0.0392157	0.0285518	0.0436877	0.114379	0.121087	0.0909873	0.0767114	0.0497076	0.0498796	0.0381837
	8	2	0.00449	0.00728567	0.00355812	0.00525246	0.00389698	0.00677736	0.00855642	0.016774	0.0120298	0.0229583	0.048204	0.0951372	0.111233	0.125551	0.132836	0.114876	0.0822603	0.0469332	0.0394781	0.0459166	0.0455778	0.0188072	0.00169434	0	0	0.00271095	0.00542189	0.00203321	0.00372755	0.00254151	0.00474415	0.00626906	0.0135547	0.00931887	0.0188072	0.0423585	0.088614	0.103016	0.11691	0.124534	0.106405	0.0760759	0.0421891	0.034734	0.0408336	0.0406642	0.0149102
	8	3	0.0044293	0.00408859	0.00459966	0.00221465	0.00511073	0.0100511	0.0117547	0.0117547	0.0166099	0.0207836	0.0246167	0.0548552	0.133901	0.199915	0.217547	0.107666	0.0495741	0.0376491	0.0430153	0.0298978	0.0100511	0.000170358	0	0	0	0.00289608	0.00255537	0.00289608	0.00136286	0.00374787	0.00732538	0.00919932	0.00902896	0.013799	0.0172061	0.0202726	0.049063	0.126576	0.189097	0.207836	0.0994889	0.0449744	0.0325383	0.0378194	0.0253833	0.00749574	0
	9	1	0.00263528	0.0110682	0.00456781	0.00421644	0.00316233	0.0035137	0.0129129	0.0245959	0.0409346	0.0476107	0.040759	0.0455025	0.0402319	0.033468	0.0479621	0.0918833	0.117182	0.104181	0.0957484	0.0936402	0.0543746	0.0411982	0.0249473	0.00667604	0.00650035	0.00140548	0.00808152	0.00316233	0.00245959	0.00210822	0.00193254	0.0100141	0.0210822	0.0361911	0.0423401	0.035137	0.0397048	0.035137	0.0286367	0.0428672	0.0841532	0.108925	0.0960998	0.0892481	0.0862614	0.0484891	0.0354884
	9	2	0.00344116	0.0111838	0.00688231	0.00223675	0.0065382	0.00481762	0.00739849	0.0203028	0.0163455	0.0285616	0.0511012	0.0753613	0.0917068	0.102719	0.11829	0.146851	0.0886098	0.0485203	0.0411218	0.0412939	0.0426703	0.0233999	0.0143668	0.00395733	0.00154852	0.00206469	0.00877495	0.00464556	0.0012044	0.00464556	0.0032691	0.00550585	0.0170337	0.0129043	0.0232278	0.0467997	0.068307	0.0844804	0.0944597	0.108052	0.138507	0.0806951	0.0430145	0.0345836	0.0361321	0.0371645	0.0196146
	9	3	0.00357995	0.00511422	0.00340948	0.00255711	0.00375043	0.0112513	0.0167064	0.0112513	0.0103989	0.0134674	0.0307705	0.0625639	0.154279	0.195022	0.184623	0.111234	0.0464541	0.0404023	0.0431299	0.0385271	0.0114218	0.000511422	0	0	0	0.00187521	0.003239	0.00221616	0.00119332	0.00238663	0.00835322	0.0127855	0.0085237	0.0078418	0.0103989	0.0255711	0.0567678	0.145585	0.183259	0.174565	0.10416	0.0400614	0.0344357	0.0385271	0.0332424	0.00886464	0
[truncated: 29 more columns]

## Sheet: horizontal disparity
	scale	region	distribution																									lowerCI
		Bins	0	-5	-4.58333	-4.16667	-3.75	-3.33333	-2.91667	-2.5	-2.08333	-1.66667	-1.25	-0.833333	-0.416667	0	0.416667	0.833333	1.25	1.66667	2.08333	2.5	2.91667	3.33333	3.75	4.16667	4.58333	5	-5	-4.58333	-4.16667	-3.75	-3.33333	-2.91667	-2.5	-2.08333	-1.66667	-1.25	-0.833333	-0.416667	0	0.416667	0.833333	1.25	1.66667	2.08333	2.5	2.91667	3.33333
	1	1	0	0.000390778	0	0	0.00195389	0.003517	0.00429855	0.0101602	0.0181712	0.0439625	0.0902696	0.166667	0.234467	0.192067	0.100821	0.0519734	0.0304807	0.0164127	0.0125049	0.00625244	0.00820633	0.00312622	0.00273544	0.000390778	0	0	0	0	0	0.000390778	0.00156311	0.00234467	0.00664322	0.0132864	0.0355608	0.0762016	0.151622	0.218835	0.175459	0.0867526	0.0445487	0.0234467	0.0117233	0.00781555	0.00273544	0.00508011	0.00156311
	1	2	0.0152672	0.00636132	0.00890585	0.00763359	0.00890585	0.0165394	0.024173	0.0267176	0.0438931	0.0381679	0.0585242	0.0604326	0.0826972	0.0776081	0.0636132	0.0826972	0.0801527	0.0699746	0.0712468	0.0279898	0.0330789	0.0273537	0.0139949	0.0101781	0.0419847	0.00636132	0.00127226	0.00254453	0.00254453	0.00254453	0.00890585	0.0165394	0.0152672	0.0305344	0.024173	0.0419847	0.0394402	0.0636132	0.0547074	0.0496183	0.0648855	0.0610687	0.0496183	0.0559796	0.0165394	0.0216285	0.0178117
	1	3	0.0888889	0.0222222	0.0177778	0.00444444	0.00888889	0.0133333	0.04	0.04	0.0755556	0.0355556	0.0355556	0.0488889	0.0444444	0.0533333	0.0577778	0.0511111	0.04	0.0355556	0.0577778	0.0355556	0.0177778	0.0133333	0.0222222	0	0.128889	0.0577778	0.00888889	0.00444444	0	0	0	0.0177778	0.0177778	0.0444444	0.0177778	0.0133333	0.0222222	0.0222222	0.0266667	0.0266667	0.0222222	0.0177778	0.0133333	0.0311111	0.0133333	0.00444444	0
	2	1	0	0	0	0	0.00174338	0.00348675	0.00348675	0.0101116	0.0174338	0.0400976	0.0833333	0.196827	0.259066	0.198222	0.0910042	0.0411437	0.0191771	0.0142957	0.00941423	0.00453278	0.0055788	0	0	0	0	0	0	0	0	0.000348675	0.00174338	0.0013947	0.00662483	0.012901	0.0334728	0.0721757	0.182008	0.244073	0.184449	0.0801953	0.0352162	0.013947	0.0101116	0.00627615	0.0027894	0.00313808	0
	2	2	0.00774562	0.0044843	0.00366898	0.00366898	0.00693029	0.00693029	0.0110069	0.0207909	0.0362821	0.0529963	0.0962087	0.150428	0.158174	0.125153	0.0960049	0.0652263	0.0342438	0.0330208	0.0269058	0.0130453	0.00733795	0.00693029	0.00896861	0.0057073	0.0167142	0.0044843	0.00203832	0.00163066	0.00163066	0.00326131	0.00366898	0.00733795	0.0150836	0.0293518	0.0423971	0.0831635	0.134121	0.144721	0.1117	0.0847941	0.0550347	0.0277212	0.0269058	0.0207909	0.00896861	0.00407664	0.00407664
	2	3	0.0410596	0.010596	0.0172185	0.00794702	0.010596	0.0211921	0.0304636	0.0357616	0.0344371	0.0344371	0.0635762	0.0682119	0.0609272	0.0768212	0.0927152	0.0675497	0.0781457	0.0543046	0.0384106	0.0271523	0.018543	0.013245	0.0145695	0.0225166	0.0543046	0.0264901	0.00397351	0.00927152	0.0013245	0.00529801	0.013245	0.015894	0.0225166	0.0198675	0.0211921	0.0476821	0.0529801	0.0463576	0.0569536	0.0728477	0.0503311	0.0622517	0.0423841	0.0251656	0.0172185	0.00927152	0.00662252
	3	1	0	0	0	0	0.000342466	0.00205479	0.00136986	0.00616438	0.0101027	0.0291096	0.0636986	0.163527	0.310959	0.236301	0.0998288	0.0383562	0.0219178	0.00958904	0.00308219	0.00308219	0.0010274	0	0	0	0	0	0	0	0	0	0.000684932	0.000342466	0.00342466	0.00650685	0.0239726	0.0544521	0.149658	0.292123	0.220205	0.0890411	0.0321918	0.0164384	0.00616438	0.00136986	0.0010274	0	0
	3	2	0.00108147	0.00288392	0.00576784	0.0036049	0.00540735	0.00865177	0.0129776	0.0230714	0.0349676	0.0625451	0.101658	0.152487	0.161139	0.140591	0.109229	0.0634463	0.0331651	0.0234319	0.0165826	0.0151406	0.00720981	0.00396539	0.00432588	0.00432588	0.00252343	0	0.00108147	0.00324441	0.00144196	0.00216294	0.00504686	0.00901226	0.017664	0.0284787	0.053713	0.0897621	0.137707	0.14672	0.127614	0.0980534	0.0529921	0.0266763	0.0180245	0.0118962	0.0111752	0.00432588	0.00180245
	3	3	0.0115009	0.00345026	0.0040253	0.0040253	0.00460035	0.00920069	0.00977573	0.0207016	0.0368028	0.0483036	0.093732	0.137723	0.186314	0.143186	0.100058	0.0678551	0.0362277	0.0212766	0.0143761	0.0109258	0.00575043	0.00460035	0.00345026	0.00460035	0.0178263	0.00690052	0.00115009	0.000575043	0.00115009	0.00115009	0.00575043	0.00517539	0.0143761	0.0281771	0.0385279	0.079931	0.120759	0.169063	0.128235	0.0874066	0.0552041	0.0276021	0.0143761	0.00862565	0.00575043	0.00287522	0.00172513
	4	1	0	0	0	0	0.000680504	0.00204151	0.00204151	0.00442327	0.00680504	0.0176931	0.0592038	0.159068	0.345356	0.252467	0.0949302	0.0258591	0.0136101	0.00646478	0.00374277	0.00306227	0.00102076	0	0	0	0	0	0	0	0	0	0.000340252	0.000680504	0.00238176	0.00374277	0.0132698	0.0493365	0.145968	0.32426	0.236475	0.0847227	0.0204151	0.0098673	0.00340252	0.00136101	0.00102076	0	0
	4	2	0.000351617	0.00175809	0.00281294	0.00246132	0.00457103	0.00386779	0.00949367	0.0186357	0.0246132	0.056962	0.0945851	0.165084	0.183896	0.164557	0.117792	0.056962	0.0291842	0.0196906	0.0130098	0.0112518	0.00703235	0.00316456	0.00351617	0.00351617	0.00105485	0	0.000351617	0.00105485	0.00105485	0.0021097	0.00175809	0.00562588	0.0140647	0.0189873	0.0481716	0.0829817	0.150141	0.168073	0.151899	0.104782	0.0481716	0.0228551	0.0147679	0.00843882	0.00773558	0.00421941	0.00105485
	4	3	0.00575185	0.00328677	0.00369762	0.00369762	0.00821693	0.00862777	0.0131471	0.0205423	0.0250616	0.0412901	0.0924404	0.152013	0.185086	0.165571	0.099014	0.05341	0.0369762	0.0221857	0.0127362	0.00903862	0.0119145	0.00821693	0.00410846	0.00575185	0.00821693	0.00328677	0.000821693	0.00164339	0.00205423	0.00493016	0.005341	0.00862777	0.0156122	0.0188989	0.0336894	0.0788825	0.136812	0.166804	0.150781	0.0870994	0.0443714	0.0283484	0.0172555	0.00821693	0.005341	0.00739523	0.00451931
	5	1	0	0	0	0	0	0	0.00170765	0.00273224	0.00648907	0.017418	0.0561817	0.163251	0.338456	0.265369	0.0969945	0.0280055	0.0143443	0.00546448	0.00239071	0	0	0	0	0	0	0	0	0	0	0	0	0.00034153	0.00102459	0.00375683	0.0122951	0.0478142	0.14959	0.324112	0.248634	0.0860656	0.022541	0.0102459	0.00273224	0.00102459	0	0	0
	5	2	0	0	0.00244328	0.00069808	0.00314136	0.00663176	0.00837696	0.017103	0.0268761	0.0495637	0.0910995	0.142583	0.218848	0.201047	0.109948	0.0511344	0.0272251	0.0139616	0.0113438	0.00977312	0.0034904	0.00314136	0.0017452	0	0	0	0	0.00069808	0	0.00139616	0.00418848	0.00558464	0.0125654	0.0226876	0.0415358	0.0802792	0.132286	0.205934	0.187784	0.0966841	0.043281	0.0212914	0.0101222	0.0069808	0.0069808	0.0017452	0.00104712
	5	3	0.0037092	0.00111276	0.00296736	0.00445104	0.00259644	0.0046365	0.00964392	0.0163205	0.0204006	0.0337537	0.0830861	0.150964	0.219399	0.177671	0.0997774	0.0645401	0.0330119	0.0181751	0.0133531	0.013724	0.0055638	0.00630564	0.00500742	0.00445104	0.00333828	0.0018546	0	0.00111276	0.00222552	0.00111276	0.00222552	0.00667656	0.0114985	0.0148368	0.0274481	0.0745549	0.137982	0.204748	0.162463	0.0860534	0.0571217	0.0259644	0.0129822	0.00890208	0.00890208	0.00333828	0.00333828
	6	1	0	0	0	0.00134363	0.00268727	0.00201545	0.00235136	0.00436681	0.00503863	0.0208263	0.0423245	0.149647	0.345314	0.253443	0.0977494	0.0369499	0.0137723	0.00940544	0.00335909	0.00201545	0.00369499	0.00235136	0	0	0	0	0	0	0	0.00100773	0.000671817	0.00100773	0.00201545	0.00268727	0.0157877	0.0362781	0.135371	0.327175	0.237151	0.0870003	0.0309036	0.00940544	0.00638226	0.00167954	0.000671817	0.00167954	0.00100773
	6	2	0	0	0	0.00174277	0.00243987	0.0045312	0.00801673	0.0111537	0.0198675	0.0437435	0.0756361	0.143953	0.243987	0.227605	0.117114	0.0460091	0.0268386	0.0128965	0.00836528	0.00209132	0.00139421	0.00174277	0.000348554	0	0	0	0	0	0.000348554	0.000697107	0.00243987	0.0052283	0.00731962	0.0156849	0.0365981	0.0651795	0.130708	0.228651	0.210875	0.106309	0.039038	0.0202161	0.00906239	0.00487975	0.000697107	0.000348554	0.000348554
	6	3	0.0020979	0.000699301	0.00174825	0.0013986	0.00454545	0.0034965	0.0048951	0.0136364	0.0148601	0.0367133	0.0645105	0.146154	0.229196	0.175175	0.12465	0.0646853	0.0314685	0.0288462	0.0167832	0.00839161	0.00681818	0.00734266	0.00314685	0.00454545	0.0034965	0.000699301	0	0.00034965	0.00034965	0.00244755	0.0013986	0.0027972	0.00979021	0.0108392	0.0300699	0.0548951	0.130769	0.214685	0.161189	0.112937	0.0566434	0.0248252	0.0230769	0.0122378	0.00524476	0.0041958	0.00454545
	7	1	0	0	0	0	0.000345901	0.0013836	0.00242131	0.00172951	0.00622622	0.0157385	0.0435835	0.167762	0.346247	0.250259	0.101522	0.0366655	0.0171221	0.00380491	0.00207541	0.00345901	0.000345901	0	0	0	0	0	0	0	0	0	0.000345901	0.0010377	0.000345901	0.00345901	0.0114147	0.034936	0.152888	0.329644	0.231754	0.0888966	0.0304393	0.0131442	0.00207541	0.000691802	0.0013836	0	0
	7	2	0	0	0	0.00139373	0.00278746	0.00452962	0.00418118	0.0101045	0.0181185	0.0393728	0.0688153	0.116028	0.218815	0.227352	0.148084	0.0740418	0.0355401	0.015331	0.00662021	0.00278746	0.00313589	0.00278746	0	0	0	0	0	0	0	0.0010453	0.00243902	0.00209059	0.00696864	0.0125436	0.033101	0.0599303	0.106272	0.203484	0.213937	0.133798	0.0637631	0.0289199	0.0111498	0.00383275	0.000696864	0.00139373	0.0010453
	7	3	0	0.00282486	0.00141243	0.00282486	0.00105932	0.00211864	0.00635593	0.00988701	0.0144774	0.0257768	0.0621469	0.131356	0.221045	0.205862	0.126059	0.0734463	0.0346045	0.0264831	0.0188912	0.0120056	0.00847458	0.0049435	0.00211864	0.00211864	0.00317797	0	0.00105932	0.000353107	0.00105932	0	0.000353107	0.00353107	0.00670904	0.0105932	0.0194209	0.0533192	0.118997	0.205155	0.190678	0.11476	0.0639124	0.0275424	0.0201271	0.0148305	0.00776836	0.00564972	0.00282486
	8	1	0	0	0	0	0	0.000696621	0.00139324	0.00348311	0.0066179	0.0160223	0.0421456	0.143852	0.312435	0.260188	0.125044	0.0553814	0.0203762	0.00696621	0.0031348	0.00139324	0	0	0	0	0	0	0	0	0	0	0	0.000348311	0.00139324	0.00417973	0.0121909	0.0344828	0.132358	0.294671	0.246256	0.114246	0.0477186	0.0149774	0.00383142	0.00139324	0.000348311	0	0
	8	2	0	0	0	0	0.00102951	0.00377488	0.00446122	0.00669183	0.0147563	0.0288264	0.0700069	0.142931	0.228723	0.214482	0.135553	0.0816747	0.0377488	0.0164722	0.00652025	0.00377488	0.0024022	0	0	0	0	0	0	0	0	0	0.00171585	0.0024022	0.00411805	0.0109815	0.0219629	0.0614276	0.130405	0.214139	0.202814	0.123885	0.0700069	0.0305422	0.0113246	0.00377488	0.0024022	0.00102951	0
	8	3	0	0.00172533	0.00172533	0.00345066	0.00345066	0.00586611	0.00603865	0.00862664	0.0175983	0.0358868	0.0555556	0.11991	0.233609	0.202208	0.128019	0.0659075	0.0365769	0.026225	0.0120773	0.0134576	0.00828157	0.00621118	0.00379572	0.00241546	0.0010352	0	0.000345066	0.000345066	0.00138026	0.00138026	0.00345066	0.00345066	0.00552105	0.0127674	0.0289855	0.0462388	0.10697	0.217736	0.184955	0.115597	0.0562457	0.0303658	0.021049	0.00862664	0.0089717	0.00517598	0.00345066
	9	1	0	0	0	0	0	0	0.0024911	0.0024911	0.00747331	0.0147687	0.0355872	0.132028	0.287011	0.285765	0.137722	0.0669039	0.0156584	0.00818505	0.00213523	0.000711744	0	0	0	0	0	0	0	0	0	0	0	0.00106762	0.000711744	0.00498221	0.0103203	0.0284698	0.120996	0.269395	0.266548	0.124199	0.0594306	0.011032	0.00533808	0.000711744	0	0	0
	9	2	0	0	0	0	0	0.00278746	0.00278746	0.00940767	0.0142857	0.0348432	0.0801394	0.144077	0.207666	0.211324	0.14338	0.0820557	0.0397213	0.0191638	0.00418118	0.00174216	0	0	0	0	0	0	0	0	0	0	0.0010453	0.000696864	0.00627178	0.0097561	0.0275261	0.0700348	0.133101	0.195122	0.197561	0.129617	0.0724739	0.0313589	0.0139373	0.00209059	0.000696864	0	0
	9	3	0	0	0.00138122	0.00414365	0.00276243	0.00483425	0.00794199	0.0107044	0.0145028	0.0269337	0.0593923	0.125	0.233253	0.211153	0.117749	0.0692334	0.0362569	0.0286602	0.0186464	0.0107044	0.0089779	0.00276243	0.00310773	0.000345304	0	0	0	0.000345304	0.00172652	0.00103591	0.00276243	0.00448895	0.00690608	0.0100138	0.0214088	0.051105	0.115331	0.218577	0.196478	0.106354	0.0600829	0.0293508	0.023826	0.0134669	0.00725138	0.00587017	0.00103591
[truncated: 29 more columns]

## Sheet: vertical disparity
	scale	region	distribution																									lowerCI
		Bins	0	-5	-4.58333	-4.16667	-3.75	-3.33333	-2.91667	-2.5	-2.08333	-1.66667	-1.25	-0.833333	-0.416667	0	0.416667	0.833333	1.25	1.66667	2.08333	2.5	2.91667	3.33333	3.75	4.16667	4.58333	5	-5	-4.58333	-4.16667	-3.75	-3.33333	-2.91667	-2.5	-2.08333	-1.66667	-1.25	-0.833333	-0.416667	0	0.416667	0.833333	1.25	1.66667	2.08333	2.5	2.91667	3.33333
	1	1	0	0	0	0	0.000390778	0.000781555	0.00273544	0.00390778	0.0128957	0.0289175	0.0769832	0.185033	0.328253	0.214342	0.0846034	0.0312622	0.0171942	0.00625244	0.00312622	0.00234467	0.000781555	0	0	0	0	0	0	0	0	0	0	0.000781555	0.00195389	0.00820633	0.0218835	0.066823	0.171161	0.308324	0.198515	0.0750293	0.0242282	0.0125049	0.003517	0.00117233	0.000781555	0	0
	1	2	0.00254453	0.00127226	0.00127226	0.00254453	0.00381679	0.00381679	0.0101781	0.0127226	0.0216285	0.0687023	0.122137	0.215013	0.201018	0.133588	0.0737913	0.0445293	0.0267176	0.0139949	0.00890585	0.00636132	0.00254453	0.00636132	0.00890585	0.00127226	0.00508906	0	0	0	0	0.00127226	0	0.00381679	0.00636132	0.0127226	0.0496183	0.100509	0.19084	0.1743	0.109415	0.0572519	0.0318066	0.0152672	0.00636132	0.00381679	0.00254453	0	0.00127226
	1	3	0.0311111	0	0.00888889	0.00888889	0.00444444	0.0222222	0.0222222	0.0222222	0.0533333	0.0488889	0.111111	0.128889	0.155556	0.106667	0.0755556	0.0311111	0.0355556	0.0266667	0.00888889	0.0266667	0.00444444	0.00888889	0.00444444	0	0.0488889	0.0133333	0	0	0	0	0.00444444	0.00444444	0.00444444	0.0266667	0.0222222	0.0666667	0.08	0.106667	0.0666667	0.0355556	0.00888889	0.00888889	0.00888889	0	0.00888889	0	0
	2	1	0	0	0	0	0	0	0	0.00174338	0.00488145	0.0097629	0.0599721	0.183752	0.387727	0.242329	0.0683403	0.0244073	0.0115063	0.0055788	0.000348675	0	0	0	0	0	0	0	0	0	0	0	0	0	0.000348675	0.00313808	0.00662483	0.0519526	0.16841	0.369944	0.226639	0.0596234	0.0184798	0.00767085	0.00313808	0	0	0	0
	2	2	0	0	0	0	0	0	0.00326131	0.00856095	0.0150836	0.0399511	0.0888708	0.210762	0.297187	0.210762	0.0784753	0.0264982	0.0101916	0.00611496	0.00366898	0	0	0	0	0	0	0	0	0	0	0	0	0.000815328	0.0044843	0.00978394	0.0322055	0.0782715	0.194048	0.278842	0.194048	0.0672646	0.0195679	0.00652263	0.00326131	0.00163066	0	0	0
	2	3	0	0	0.0013245	0.00397351	0	0.00662252	0.00794702	0.010596	0.0225166	0.0622517	0.12053	0.222517	0.245033	0.148344	0.0715232	0.0423841	0.013245	0.00794702	0.00529801	0	0.00397351	0.0013245	0	0	0	0	0	0	0	0	0.0013245	0.00264901	0.00397351	0.0145695	0.0450331	0.0993377	0.192053	0.211921	0.119205	0.0516556	0.0264901	0.00662252	0.00264901	0.0013245	0	0	0
	3	1	0	0	0	0	0	0	0	0.00342466	0.00273973	0.0113014	0.0472603	0.199315	0.423801	0.220548	0.0684932	0.0174658	0.00479452	0.00256849	0.000342466	0	0	0	0	0	0	0	0	0	0	0	0	0	0.00171233	0.00136986	0.00753425	0.0390411	0.184589	0.403425	0.20274	0.0599315	0.0126712	0.00205479	0.0010274	0	0	0	0
	3	2	0	0	0	0	0	0	0.00180245	0.00432588	0.00468637	0.0209084	0.0720981	0.186373	0.377433	0.218818	0.0670512	0.0245133	0.0151406	0.00540735	0.00144196	0	0	0	0	0	0	0	0	0	0	0	0	0.00036049	0.00216294	0.00252343	0.0155011	0.0620043	0.171593	0.358688	0.202596	0.0587599	0.017664	0.0108147	0.00288392	0	0	0	0
	3	3	0	0	0	0	0	0	0.00115009	0.00172513	0.00575043	0.013226	0.0632547	0.235193	0.413456	0.184589	0.0552041	0.0115009	0.00977573	0.0040253	0.000575043	0	0	0	0	0	0	0	0	0	0	0	0	0	0	0.00230017	0.00862565	0.0523289	0.216216	0.388154	0.166763	0.0460035	0.00690052	0.00517539	0.00115009	0	0	0	0
	4	1	0	0	0	0	0	0	0	0	0.00306227	0.00714529	0.0316434	0.144097	0.504934	0.227969	0.0592038	0.0178632	0.00544403	0.000680504	0	0	0	0	0	0	0	0	0	0	0	0	0	0	0	0.00102076	0.00408302	0.0255189	0.130997	0.482817	0.212657	0.0496768	0.0139503	0.00306227	0	0	0	0	0
	4	2	0	0	0	0	0	0	0	0.00492264	0.00738397	0.021097	0.0562588	0.188819	0.401195	0.222222	0.0692686	0.0182841	0.00668073	0.00316456	0.00105485	0	0	0	0	0	0	0	0	0	0	0	0	0	0.0021097	0.00457103	0.016526	0.0457103	0.174754	0.380098	0.207454	0.059775	0.0137131	0.00421941	0.00105485	0	0	0	0
	4	3	0	0	0	0	0	0	0	0.000410846	0.00657354	0.021364	0.0733361	0.225144	0.396672	0.182005	0.0624486	0.0209532	0.00739523	0.00287592	0	0	0	0	0	0	0	0	0	0	0	0	0	0	0	0.00328677	0.016023	0.0628595	0.209942	0.3788	0.16516	0.0542317	0.0139688	0.00410846	0.000821693	0	0	0	0
	5	1	0	0	0	0	0	0	0	0	0.00375683	0.011612	0.0194672	0.163251	0.548156	0.195867	0.0437158	0.010929	0.00546448	0	0	0	0	0	0	0	0	0	0	0	0	0	0	0	0	0.00170765	0.00785519	0.0150273	0.14959	0.52903	0.178962	0.0365437	0.00751366	0.00307377	0	0	0	0	0
	5	2	0	0	0	0	0	0	0.00034904	0.00383944	0.0101222	0.0307155	0.0516579	0.177312	0.409424	0.228447	0.0527051	0.0205934	0.0108202	0.00418848	0.00069808	0	0	0	0	0	0	0	0	0	0	0	0	0	0.00139616	0.00732984	0.0251309	0.0439791	0.1637	0.391623	0.214311	0.0457243	0.0157068	0.0069808	0.00209424	0	0	0	0
	5	3	0	0	0	0	0	0	0	0.00037092	0.00982938	0.0196588	0.0641691	0.242582	0.410237	0.179525	0.0489614	0.0166914	0.00816024	0	0	0	0	0	0	0	0	0	0	0	0	0	0	0	0	0.00630564	0.014095	0.0545252	0.226261	0.386869	0.167285	0.041543	0.0118694	0.00445104	0	0	0	0	0
	6	1	0	0	0	0	0	0	0	0.00100773	0.00369499	0.00738999	0.0292241	0.139738	0.517299	0.216661	0.0601276	0.0161236	0.0077259	0.000671817	0	0	0	0	0	0	0	0	0	0	0	0	0	0	0	0.00167954	0.0040309	0.0231777	0.126973	0.499496	0.202553	0.0520658	0.0114209	0.00436681	0	0	0	0	0
	6	2	0	0	0	0	0	0	0	0.00104566	0.0128965	0.025793	0.0512374	0.178285	0.475427	0.186302	0.0487975	0.0135936	0.00557686	0.00104566	0	0	0	0	0	0	0	0	0	0	0	0	0	0	0	0.00906239	0.0202161	0.0425235	0.16138	0.458696	0.172883	0.0404322	0.0097595	0.00313698	0	0	0	0	0
	6	3	0	0	0	0	0	0	0	0.0013986	0.00629371	0.0270979	0.0800699	0.258042	0.429021	0.146154	0.0311189	0.013986	0.00664336	0.0013986	0	0	0	0	0	0	0	0	0	0	0	0	0	0	0.00034965	0.0034965	0.022028	0.0702797	0.242308	0.41049	0.132867	0.0241259	0.00979021	0.00384615	0.00034965	0	0	0	0
	7	1	0	0	0	0	0	0	0	0.000691802	0.00276721	0.00864753	0.0325147	0.171567	0.542373	0.171913	0.0404704	0.017641	0.00933933	0.00276721	0	0	0	0	0	0	0	0	0	0	0	0	0	0	0	0.000691802	0.00518852	0.0259426	0.156347	0.521619	0.160844	0.0335524	0.0124524	0.00622622	0.0010377	0	0	0	0
	7	2	0	0	0	0	0	0	0	0.00313589	0.0097561	0.0222997	0.0595819	0.207666	0.430314	0.182578	0.0477352	0.019338	0.0111498	0.00627178	0	0	0	0	0	0	0	0	0	0	0	0	0	0	0.00139373	0.00592334	0.0160279	0.0505226	0.192334	0.411498	0.168293	0.0397213	0.0135889	0.00766551	0.00383275	0	0	0	0
	7	3	0	0	0	0	0	0	0	0.00282486	0.00882768	0.0310734	0.0868644	0.224576	0.415431	0.168079	0.0434322	0.013065	0.0049435	0.00105932	0	0	0	0	0	0	0	0	0	0	0	0	0	0	0.00141243	0.00564972	0.0243644	0.0762712	0.208686	0.397599	0.157133	0.0360169	0.00812147	0.00282486	0	0	0	0	0
	8	1	0	0	0	0	0	0	0	0.000696621	0.00348311	0.0066179	0.0355277	0.185301	0.542668	0.14542	0.0435388	0.0221177	0.0104493	0.00383142	0	0	0	0	0	0	0	0	0	0	0	0	0	0	0	0.00139324	0.00383142	0.0285615	0.172414	0.524904	0.13201	0.0365726	0.0177638	0.00766284	0.00174155	0	0	0	0
	8	2	0	0	0	0	0	0	0	0.00102951	0.00480439	0.0205903	0.0629719	0.200755	0.423816	0.185655	0.0586822	0.0253946	0.0123542	0.00274537	0	0	0	0	0	0	0	0	0	0	0	0	0	0	0	0.0024022	0.016129	0.0535347	0.187714	0.411462	0.16884	0.0507893	0.0195607	0.00857927	0.00102951	0	0	0	0
	8	3	0	0	0	0	0	0	0	0.0010352	0.021049	0.0422705	0.089717	0.234472	0.39303	0.149241	0.0427881	0.015528	0.0089717	0.0010352	0	0	0	0	0	0	0	0	0	0	0	0	0	0	0	0.0165631	0.0341615	0.07902	0.221187	0.374051	0.13354	0.0362319	0.0113872	0.00552105	0	0	0	0	0
	9	1	0	0	0	0	0	0	0	0	0.00391459	0.0106762	0.0291815	0.179359	0.521708	0.170996	0.0553381	0.0224199	0.00711744	0	0	0	0	0	0	0	0	0	0	0	0	0	0	0	0	0.00177936	0.00711744	0.0234875	0.164057	0.502847	0.15694	0.0459075	0.0174377	0.00427046	0	0	0	0	0
	9	2	0	0	0	0	0	0	0.000696864	0.00662021	0.00836237	0.0250871	0.0749129	0.187108	0.40122	0.183275	0.0552265	0.03223	0.0167247	0.00662021	0.00174216	0	0	0	0	0	0	0	0	0	0	0	0	0	0.00383275	0.00557491	0.0191638	0.0662021	0.167944	0.38223	0.169338	0.0473868	0.025784	0.0118467	0.00383275	0.000348432	0	0	0
	9	3	0	0	0	0	0	0	0	0.00379834	0.0107044	0.035221	0.0749309	0.262086	0.407459	0.148826	0.0383287	0.00966851	0.00552486	0.00379834	0	0	0	0	0	0	0	0	0	0	0	0	0	0	0.00172652	0.00725138	0.0269337	0.0638812	0.246892	0.388812	0.13674	0.030732	0.00621547	0.00276243	0.00172652	0	0	0	0
[truncated: 29 more columns]

## Sheet: phase disparity
	scale	region	distribution																									lowerCI
		Bins	0	0.0628261	0.188416	0.314006	0.439596	0.565186	0.690776	0.816366	0.941956	1.06755	1.19314	1.31873	1.44432	1.56991	1.6955	1.82109	1.94668	2.07227	2.19786	2.32345	2.44904	2.57463	2.70022	2.82581	2.9514	3.07699	0.0628261	0.188416	0.314006	0.439596	0.565186	0.690776	0.816366	0.941956	1.06755	1.19314	1.31873	1.44432	1.56991	1.6955	1.82109	1.94668	2.07227	2.19786	2.32345	2.44904	2.57463
	1	1	0.0702431	0.0605944	0.0594365	0.047472	0.0578927	0.0467001	0.0358935	0.0301042	0.0243149	0.0223852	0.0185257	0.0227711	0.0204554	0.0208414	0.0196835	0.0185257	0.0152451	0.0293323	0.0270166	0.0301042	0.0389811	0.0548051	0.0617522	0.0783481	0.087225	0.0602084	0.0528753	0.0494018	0.039753	0.0494018	0.039367	0.0285604	0.023543	0.0196835	0.0165959	0.0138942	0.0169819	0.0150521	0.01621	0.0142802	0.0138942	0.0104207	0.0231571	0.0200695	0.0243149	0.0312621	0.0470861
	1	2	0.048995	0.0452261	0.0351759	0.0351759	0.0213568	0.0339196	0.0276382	0.0464824	0.0251256	0.031407	0.0339196	0.0389447	0.0345477	0.0301508	0.0395729	0.0376884	0.0351759	0.0345477	0.040201	0.0301508	0.0477387	0.0527638	0.0552764	0.048995	0.0810302	0.0351759	0.031407	0.0226131	0.0226131	0.0125628	0.0226131	0.0150754	0.0326633	0.0150754	0.0213568	0.0213568	0.0251256	0.0213568	0.0201005	0.0251256	0.0251256	0.0238693	0.0238693	0.0263819	0.0201005	0.0351759	0.0364322
	1	3	0.114035	0.0570175	0.0592105	0.0263158	0.0438596	0.0394737	0.0263158	0.0175439	0.0350877	0.00877193	0.0219298	0.0131579	0.0175439	0.00438596	0.00877193	0.0219298	0.0175439	0.0219298	0.0219298	0.0350877	0.0219298	0.0570175	0.0438596	0.0789474	0.184211	0.0701754	0.0263158	0.0307018	0.00877193	0.0175439	0.0131579	0.00438596	0.00438596	0.00877193	0	0.00438596	0	0	0	0	0.00438596	0	0.00438596	0.00438596	0.0175439	0.00438596	0.0307018
	2	1	0.0530303	0.0471763	0.0502755	0.0544077	0.0416667	0.0444215	0.0399449	0.0371901	0.0306474	0.030303	0.02927	0.0213499	0.0179063	0.0158402	0.00929752	0.00929752	0.012741	0.0134298	0.0172176	0.0218664	0.0272039	0.0440771	0.065427	0.103994	0.16219	0.0440771	0.0385675	0.0423554	0.0464876	0.0334022	0.0378788	0.0330579	0.0299587	0.023416	0.0237603	0.0223829	0.0168733	0.0123967	0.011708	0.00550964	0.00585399	0.00860882	0.00929752	0.012741	0.0168733	0.0216942	0.0368457
	2	2	0.0519324	0.0527375	0.0462963	0.0422705	0.0350242	0.0281804	0.0233494	0.0326087	0.02657	0.0213366	0.0193237	0.0213366	0.0247585	0.0193237	0.0193237	0.031401	0.0338164	0.034219	0.0398551	0.0386473	0.0547504	0.060789	0.0744767	0.0785024	0.0877617	0.0414654	0.0434783	0.037037	0.0354267	0.0273752	0.0213366	0.0173108	0.02657	0.0205314	0.0148953	0.013285	0.0165056	0.0181159	0.013285	0.0144928	0.0253623	0.0273752	0.0269726	0.0322061	0.0297907	0.044686	0.0499195
	2	3	0.0575163	0.0575163	0.048366	0.0405229	0.0444444	0.0568627	0.0444444	0.0366013	0.0313725	0.0300654	0.0183007	0.0117647	0.0183007	0.020915	0.020915	0.0287582	0.0300654	0.0352941	0.0352941	0.0287582	0.0405229	0.0457516	0.0588235	0.0718954	0.0823529	0.0405229	0.0392157	0.0339869	0.0287582	0.0287582	0.0405229	0.0300654	0.0248366	0.0222222	0.0183007	0.0104575	0.00522876	0.0104575	0.0117647	0.0130719	0.0183007	0.0169935	0.0222222	0.0235294	0.0169935	0.0261438	0.0326797
	3	1	0.0777815	0.0742306	0.0679743	0.0612107	0.0603652	0.0402435	0.0361853	0.0392289	0.028069	0.0189381	0.0142036	0.0148799	0.00811633	0.0087927	0.00541089	0.0101454	0.0104836	0.0087927	0.0123436	0.0157254	0.0223199	0.0321272	0.0568143	0.0908015	0.184308	0.0676361	0.0639161	0.059858	0.052418	0.0517416	0.0331417	0.028069	0.0328035	0.0209672	0.0138654	0.0101454	0.0108218	0.00541089	0.00541089	0.00304363	0.00710179	0.00743997	0.00541089	0.00845451	0.01116	0.0172472	0.0267163
	3	2	0.0694197	0.0601638	0.0612318	0.0484158	0.0471698	0.0370239	0.0320399	0.0263439	0.0240299	0.0224279	0.0231399	0.0188679	0.0202919	0.0238519	0.0195799	0.0234959	0.0224279	0.0313279	0.0227839	0.0320399	0.0452118	0.0562478	0.0599858	0.0792097	0.0936276	0.0598078	0.0505518	0.0519758	0.0398718	0.0398718	0.0302599	0.0252759	0.0202919	0.0188679	0.0170879	0.0174439	0.0138839	0.0156639	0.0188679	0.0138839	0.0181559	0.0174439	0.0256319	0.0174439	0.0266999	0.0363119	0.0484158
	3	3	0.0797842	0.0709824	0.072402	0.0519591	0.0386144	0.0380466	0.0255537	0.0255537	0.0215786	0.0170358	0.0176036	0.00965361	0.0124929	0.00738217	0.0113572	0.0141965	0.0193072	0.0221465	0.028393	0.0425894	0.0343555	0.052243	0.0792164	0.0951164	0.110733	0.0675752	0.0596252	0.0596252	0.0420216	0.0295287	0.0306644	0.0187394	0.0181715	0.0141965	0.0113572	0.011925	0.00567859	0.00795003	0.00397501	0.00681431	0.00795003	0.0136286	0.0153322	0.0215786	0.0335037	0.0266894	0.0397501
	4	1	0.112399	0.101478	0.0897177	0.0692204	0.0561156	0.0416667	0.0399866	0.0282258	0.0174731	0.0120968	0.0134409	0.0100806	0.00705645	0.00604839	0.00537634	0.00739247	0.00537634	0.00537634	0.00772849	0.0131048	0.0134409	0.0258737	0.0497312	0.0856855	0.174059	0.100806	0.093078	0.0806452	0.0604839	0.0490591	0.0336022	0.0332661	0.0228495	0.0127688	0.00840054	0.0094086	0.00672043	0.00403226	0.00369624	0.00302419	0.0047043	0.00302419	0.00268817	0.0047043	0.00907258	0.0104167	0.0215054
	4	2	0.0628472	0.0644097	0.0642361	0.0482639	0.0434028	0.0347222	0.0288194	0.0274306	0.0232639	0.0159722	0.0173611	0.0180556	0.0163194	0.0184028	0.0159722	0.0204861	0.0243056	0.0274306	0.0305556	0.0375	0.0413194	0.0434028	0.0715278	0.0857639	0.118403	0.0545139	0.0548611	0.0555556	0.0395833	0.0354167	0.0277778	0.0236111	0.0211806	0.0180556	0.0114583	0.0128472	0.0135417	0.0121528	0.0135417	0.0121528	0.0142361	0.0201389	0.021875	0.0236111	0.0288194	0.0340278	0.0361111
	4	3	0.0661258	0.0636917	0.0636917	0.0515213	0.0352941	0.0401623	0.0271805	0.0251521	0.0194726	0.0217039	0.0162272	0.0166329	0.0121704	0.0158215	0.0182556	0.0182556	0.021501	0.0231237	0.0344828	0.0393509	0.0462475	0.0547667	0.0685598	0.0795132	0.11785	0.0576065	0.0539554	0.0523327	0.0421907	0.0271805	0.03286	0.0206897	0.0194726	0.0150101	0.0166329	0.0109533	0.0125761	0.00811359	0.0105477	0.0129817	0.0129817	0.0162272	0.0174442	0.0279919	0.03286	0.0373225	0.0450304
	5	1	0.124452	0.113322	0.101012	0.0768971	0.0537943	0.0413153	0.0340641	0.0236088	0.0155143	0.0163575	0.0118044	0.00809444	0.0104553	0.0074199	0.00539629	0.00539629	0.00505902	0.00674536	0.00758853	0.00809444	0.0141653	0.0242833	0.041484	0.0720067	0.170658	0.111973	0.102192	0.0907251	0.0684654	0.0472175	0.0347386	0.027656	0.0178752	0.0104553	0.0114671	0.00775717	0.00539629	0.00708263	0.00438449	0.00303541	0.00269815	0.00269815	0.00404722	0.00505902	0.00505902	0.00910624	0.018887
	5	2	0.0648052	0.0682523	0.0563599	0.0468804	0.0420545	0.0320579	0.0255084	0.0224061	0.0213719	0.024819	0.0179249	0.0175801	0.0206825	0.0151672	0.0162013	0.0130989	0.0196484	0.0210272	0.0277491	0.0348156	0.0432609	0.0503275	0.0658394	0.0961737	0.135126	0.0561875	0.0589452	0.0475698	0.0389521	0.0337815	0.0237849	0.0199931	0.0175801	0.016546	0.0196484	0.0127542	0.0127542	0.0158566	0.0113754	0.0113754	0.00861772	0.0141331	0.0162013	0.0217166	0.0282661	0.0351603	0.0423992
	5	3	0.0734432	0.0730769	0.0582418	0.0586081	0.0304029	0.0294872	0.0265568	0.0201465	0.0190476	0.0120879	0.0177656	0.0152015	0.0128205	0.0161172	0.0212454	0.0139194	0.0164835	0.0318681	0.0315018	0.0384615	0.0421245	0.0498168	0.0760073	0.0967033	0.118315	0.06337	0.0622711	0.0505495	0.0501832	0.0249084	0.0227106	0.0201465	0.0153846	0.0139194	0.00805861	0.0131868	0.0106227	0.00952381	0.0120879	0.0157509	0.00915751	0.0117216	0.0260073	0.0249084	0.0315018	0.0344322	0.0413919
	6	1	0.125207	0.11874	0.0978441	0.0792703	0.0625207	0.0441128	0.0353234	0.0308458	0.0235489	0.0162521	0.0135987	0.00895522	0.0066335	0.0066335	0.00597015	0.00729685	0.0039801	0.00729685	0.0104478	0.00729685	0.0155887	0.0215589	0.0334992	0.0651741	0.153068	0.111443	0.106136	0.0872305	0.0693201	0.053068	0.0364842	0.0288557	0.0248756	0.0182421	0.0112769	0.00995025	0.00563847	0.0039801	0.00364842	0.00331675	0.00431177	0.00165837	0.00431177	0.00696517	0.00464345	0.0112769	0.0165837
	6	2	0.091222	0.0753873	0.0609294	0.0461274	0.0444062	0.0409639	0.026506	0.0209983	0.0177281	0.0192771	0.0129088	0.0113597	0.00963855	0.0137694	0.0113597	0.0134251	0.0144578	0.0209983	0.022031	0.0239243	0.0416523	0.0481928	0.0660929	0.0989673	0.145611	0.0812392	0.0650602	0.0526678	0.0392427	0.0371773	0.0330465	0.020654	0.0154905	0.0134251	0.0144578	0.00895009	0.00757315	0.00654045	0.00929432	0.00722892	0.00929432	0.0106713	0.0158348	0.0168675	0.0192771	0.0330465	0.0406196
	6	3	0.0614641	0.0614641	0.0583564	0.0569751	0.0345304	0.0348757	0.0279696	0.0183011	0.0162293	0.0151934	0.0134669	0.0138122	0.0145028	0.0138122	0.0162293	0.0138122	0.0220994	0.0250345	0.0390193	0.0379834	0.0486878	0.0587017	0.0752762	0.0997928	0.120511	0.0528315	0.0517956	0.0504144	0.0490331	0.0290055	0.0286602	0.0220994	0.0134669	0.0110497	0.011395	0.0089779	0.00966851	0.0103591	0.00966851	0.0110497	0.0103591	0.0179558	0.0200276	0.0314227	0.030732	0.0407459	0.0490331
	7	1	0.157787	0.130635	0.10724	0.0747951	0.0556694	0.0420082	0.0334699	0.0290301	0.0228825	0.0204918	0.0129781	0.00785519	0.00717213	0.0068306	0.00819672	0.00819672	0.00990437	0.00546448	0.0068306	0.00973361	0.0163934	0.0204918	0.0276639	0.0454235	0.130806	0.144809	0.118852	0.0963115	0.0648907	0.0481557	0.0362022	0.0266393	0.0239071	0.0181011	0.0160519	0.00887978	0.00443989	0.00443989	0.00375683	0.00478142	0.00478142	0.00580601	0.00307377	0.00409836	0.00614754	0.0122951	0.0160519
	7	2	0.0846524	0.0708878	0.0640055	0.0433586	0.0318307	0.0364763	0.0247763	0.0223675	0.0199587	0.0175499	0.0185822	0.0203028	0.0161734	0.0182381	0.0182381	0.0137646	0.0196146	0.0233999	0.0306263	0.0309704	0.0471438	0.047488	0.0619408	0.0841363	0.131796	0.0750172	0.0615967	0.0547144	0.0354439	0.0247763	0.0292498	0.0192705	0.0165175	0.0154852	0.0116999	0.0144529	0.0154852	0.0116999	0.0130764	0.0134205	0.00963524	0.0134205	0.0182381	0.0240881	0.0244322	0.0388851	0.0399174
	7	3	0.0613668	0.054742	0.0474198	0.0437587	0.0355649	0.0338215	0.0303347	0.0271967	0.0264993	0.0216179	0.0209205	0.0169107	0.0132497	0.0184798	0.0174338	0.0135983	0.0181311	0.0210948	0.0313808	0.0435844	0.0505579	0.053696	0.0765342	0.0923989	0.127789	0.0529986	0.0453278	0.0390516	0.0362622	0.0285914	0.027894	0.0240586	0.0212692	0.0209205	0.0170851	0.0160391	0.012901	0.00871688	0.0142957	0.0132497	0.00906555	0.0135983	0.0163877	0.0254533	0.0366109	0.0425384	0.0453278
	8	1	0.150327	0.131923	0.102339	0.0804954	0.0526316	0.0397317	0.0282078	0.0337117	0.0137599	0.0251118	0.0165119	0.0144479	0.0116959	0.0137599	0.0134159	0.0123839	0.00963192	0.00722394	0.00928793	0.0130719	0.0151359	0.0178879	0.0202958	0.0491916	0.115411	0.138975	0.120055	0.0904713	0.0698314	0.0447196	0.0333677	0.0223598	0.0275198	0.00997592	0.0199518	0.0130719	0.00997592	0.00791194	0.00963192	0.00928793	0.00825593	0.00584795	0.00447196	0.00619195	0.00928793	0.0106639	0.0134159
	8	2	0.0779397	0.0726872	0.0518468	0.0479498	0.0338868	0.0362589	0.0294815	0.0291427	0.0267706	0.023043	0.0186377	0.023043	0.0233819	0.0198238	0.0196544	0.0182989	0.0210098	0.0233819	0.0260928	0.0325313	0.0403253	0.0393087	0.0572687	0.0747204	0.131481	0.0677736	0.0637072	0.0413419	0.0406642	0.0281261	0.0291427	0.0233819	0.023043	0.0213487	0.0172823	0.0132159	0.0176211	0.0169434	0.0149102	0.0152491	0.0138936	0.0166045	0.0186377	0.0196544	0.0260928	0.0332091	0.0321925
	8	3	0.0584327	0.0504259	0.0487223	0.0459966	0.0381601	0.0350937	0.0262351	0.0272572	0.0267462	0.0252129	0.0224872	0.0201022	0.0201022	0.0201022	0.0211244	0.0207836	0.0180579	0.029983	0.0267462	0.0340716	0.0528109	0.0586031	0.071891	0.0841567	0.116865	0.051448	0.041908	0.0408859	0.0378194	0.0306644	0.0282794	0.0214651	0.0214651	0.0214651	0.0194208	0.0177172	0.0149915	0.0153322	0.0156729	0.0160136	0.0149915	0.0129472	0.0238501	0.0221465	0.027598	0.0436116	0.0497445
	9	1	0.148805	0.120169	0.0955727	0.082572	0.0667604	0.0460295	0.0375966	0.0200281	0.02565	0.0203795	0.0230148	0.0165144	0.009487	0.0142305	0.0133521	0.00913563	0.00878426	0.0108925	0.0108925	0.0133521	0.0119466	0.0133521	0.018974	0.047435	0.113668	0.134926	0.108222	0.085383	0.0727337	0.0590302	0.0393535	0.031272	0.0154603	0.0200281	0.0144062	0.0175685	0.0119466	0.00632467	0.00983837	0.009487	0.00632467	0.00562193	0.00737878	0.00773015	0.0101897	0.00808152	0.009487
	9	2	0.074501	0.0622849	0.0485203	0.0548864	0.0369924	0.0320028	0.0316586	0.0220234	0.0251204	0.0302822	0.026841	0.0271851	0.0213352	0.0230557	0.0213352	0.0227116	0.0285616	0.0251204	0.0251204	0.032691	0.0385409	0.0399174	0.0500688	0.0705437	0.127667	0.0646937	0.053682	0.0402615	0.0457674	0.0289057	0.0258087	0.0244322	0.0165175	0.0192705	0.023744	0.0213352	0.0213352	0.0165175	0.0168617	0.0168617	0.0175499	0.0223675	0.0199587	0.0199587	0.0251204	0.0306263	0.0323469
	9	3	0.0569383	0.0484146	0.0470508	0.0426185	0.0405728	0.0342653	0.0313672	0.0272758	0.0286396	0.0238663	0.019775	0.0245482	0.0143198	0.0170474	0.0180702	0.0202864	0.0201159	0.0211388	0.0289806	0.0334129	0.0463689	0.0576202	0.0753495	0.0920559	0.127855	0.0487555	0.0419366	0.0385271	0.0357995	0.0330719	0.026253	0.0245482	0.0214797	0.0221616	0.0177293	0.0143198	0.0180702	0.00988749	0.0122741	0.013297	0.0153427	0.0153427	0.0160245	0.0242073	0.0269349	0.039209	0.0501193
[truncated: 29 more columns]

## Sheet: angle disparity
	scale	region	distribution																									lowerCI
		Bins	0	0.00755191	0.0151038	0.0226557	0.0302076	0.0377595	0.0453114	0.0528633	0.0604152	0.0679671	0.0755191	0.083071	0.0906229	0.0981748	0.105727	0.113279	0.12083	0.128382	0.135934	0.143486	0.151038	0.15859	0.166142	0.173694	0.181246	0.188798	0.00755191	0.0151038	0.0226557	0.0302076	0.0377595	0.0453114	0.0528633	0.0604152	0.0679671	0.0755191	0.083071	0.0906229	0.0981748	0.105727	0.113279	0.12083	0.128382	0.135934	0.143486	0.151038	0.15859
	1	1	0.401633	0.198678	0.136858	0.102644	0.0653188	0.0377138	0.0209953	0.0101089	0.00583204	0.00544323	0.00194401	0.00233281	0.00116641	0.00213841	0.00155521	0.00155521	0.000777605	0.000388802	0.000777605	0	0.000388802	0.000388802	0	0	0.000388802	0.384137	0.182348	0.125194	0.0882582	0.0567652	0.0299378	0.0151633	0.00660964	0.00349922	0.00272162	0.000388802	0.000777605	0	0.000777605	0	0.000388802	0	0	0	0	0	0
	1	2	0.374198	0.214377	0.130937	0.0924262	0.0577664	0.0449294	0.0269576	0.0166881	0.00898588	0.00898588	0.00385109	0.00641849	0.00385109	0	0.0012837	0.0012837	0	0.00256739	0.0012837	0.0012837	0	0	0.0012837	0.0012837	0	0.335045	0.184852	0.109114	0.0731707	0.0410783	0.0308087	0.0166881	0.00898588	0.00385109	0.00385109	0	0.0012837	0	0	0	0	0	0	0	0	0	0
	1	3	0.313084	0.196262	0.130841	0.0794393	0.0560748	0.0420561	0.0700935	0.0327103	0.00934579	0.00934579	0.0140187	0.00934579	0	0.0046729	0	0.0046729	0.0046729	0.0046729	0.0046729	0	0	0	0.0046729	0.0046729	0.0046729	0.257009	0.154206	0.0794393	0.046729	0.0233645	0.0186916	0.0373832	0.0140187	0	0	0	0	0	0	0	0	0	0	0	0	0	0
	2	1	0.421945	0.211492	0.143648	0.0922465	0.0479405	0.0287297	0.0159225	0.00830737	0.0081343	0.00553825	0.00207684	0.0017307	0.000692281	0.00276912	0.00138456	0.00276912	0	0.000346141	0.000346141	0.000692281	0.00103842	0.000692281	0.000346141	0.000346141	0.000692281	0.402215	0.194531	0.130149	0.0809969	0.0398062	0.0228453	0.0114226	0.00484597	0.00519211	0.00276912	0.000692281	0.000346141	0	0.00103842	0	0.000692281	0	0	0	0	0	0
	2	2	0.405197	0.220057	0.157937	0.0998782	0.0529842	0.0235485	0.0129923	0.00487211	0.00527812	0.00203004	0.00365408	0.00203004	0.00203004	0.000812018	0.00121803	0.00121803	0.000406009	0.000406009	0.000406009	0.000406009	0.000406009	0.000812018	0	0.000406009	0.000406009	0.386927	0.205441	0.142103	0.0881039	0.045067	0.0182704	0.00933821	0.00243605	0.00284206	0.000406009	0.00121803	0.000406009	0.000406009	0	0	0	0	0	0	0	0	0
	2	3	0.383798	0.187251	0.118194	0.103586	0.0783533	0.0504648	0.0252324	0.0106242	0.0106242	0.0119522	0.00929615	0.00132802	0.00132802	0	0.00132802	0.00132802	0.00265604	0.00132802	0	0.00132802	0	0	0	0	0	0.347942	0.160691	0.0982736	0.0810093	0.061089	0.0371846	0.0146082	0.00398406	0.00398406	0.00398406	0.00398406	0	0	0	0	0	0	0	0	0	0	0
	3	1	0.403748	0.221806	0.151278	0.0889267	0.0477002	0.0303237	0.0132879	0.011925	0.00715503	0.00579216	0.00477002	0.00272572	0.00102215	0.00170358	0.00136286	0.00170358	0.00102215	0.000681431	0.00136286	0.000340716	0.00102215	0.000340716	0.000681431	0	0.000681431	0.38569	0.206814	0.137649	0.0783646	0.0388416	0.0245315	0.00919932	0.00817717	0.00408859	0.00340716	0.00272572	0.00102215	0	0.000340716	0.000340716	0.000340716	0	0	0.000340716	0	0	0
	3	2	0.452151	0.209498	0.130466	0.090681	0.0458781	0.024552	0.0136201	0.0111111	0.00394265	0.00501792	0.00322581	0.00215054	0.000716846	0	0.00215054	0.000716846	0.00215054	0.000716846	0.000358423	0.000358423	0	0	0.000358423	0	0	0.437634	0.194265	0.115771	0.0817204	0.0379928	0.0189964	0.00967742	0.00681004	0.00179211	0.00215054	0.00107527	0.000716846	0	0	0.000358423	0	0.000716846	0	0	0	0	0
	3	3	0.548941	0.232398	0.105896	0.057241	0.0240412	0.00915856	0.0103034	0.00057241	0.00286205	0.00228964	0.00171723	0.00114482	0.00286205	0	0.00057241	0	0.00057241	0.00057241	0.00057241	0	0	0	0	0	0	0.523755	0.210647	0.0904408	0.0463652	0.0171723	0.00515169	0.00629651	0	0.00057241	0.00057241	0	0	0.00057241	0	0	0	0	0	0	0	0	0
	4	1	0.376018	0.246608	0.138738	0.0990502	0.0542741	0.0196744	0.0172999	0.0118725	0.00949796	0.00474898	0.00407056	0.00305292	0.00237449	0.00203528	0.00339213	0.00152646	0.00169607	0.00101764	0	0.00101764	0.00101764	0.000678426	0.000339213	0.000339213	0	0.353121	0.232361	0.127883	0.0868385	0.046133	0.0149254	0.0125509	0.00814111	0.00644505	0.0027137	0.00169607	0.00135685	0.000678426	0.000678426	0.00169607	0.000339213	0.000339213	0	0	0	0	0
	4	2	0.428322	0.198951	0.139161	0.0891608	0.0548951	0.0258741	0.0223776	0.00804196	0.00594406	0.0041958	0.00454545	0.00314685	0.0020979	0.0013986	0.0020979	0.00244755	0.00104895	0.000699301	0.0013986	0.000699301	0.00034965	0	0.00104895	0.00034965	0.00174825	0.411538	0.184965	0.126923	0.079021	0.0454545	0.0213287	0.0167832	0.0048951	0.00314685	0.0020979	0.0020979	0.0013986	0.000699301	0.00034965	0.000699301	0.000699301	0	0	0.00034965	0	0	0
	4	3	0.461256	0.223083	0.134584	0.0742251	0.0371126	0.021615	0.00978793	0.00856444	0.00570962	0.00448613	0.00367047	0.00285481	0.00285481	0.00203915	0.000815661	0.00244698	0.00040783	0.00040783	0	0.00040783	0	0.00040783	0	0.00040783	0.000815661	0.440049	0.207586	0.122757	0.0656607	0.0305873	0.0163132	0.00611746	0.00530179	0.00285481	0.00163132	0.00122349	0.000815661	0.000815661	0.00040783	0	0.00040783	0	0	0	0	0	0
	5	1	0.412278	0.218536	0.136115	0.0882353	0.0454856	0.0271888	0.0184679	0.0136799	0.00752394	0.00376197	0.00478796	0.00376197	0.00273598	0.00273598	0.00136799	0.00307798	0.00136799	0.000854993	0.00170999	0.00102599	0.000683995	0.000683995	0.00102599	0.00102599	0.000341997	0.395007	0.204172	0.123461	0.0776334	0.0386457	0.0215458	0.0133379	0.00957592	0.00478796	0.00102599	0.00239398	0.00170999	0.00102599	0.00102599	0.000341997	0.00136799	0.000341997	0	0.000341997	0	0	0
	5	2	0.422423	0.192294	0.130857	0.0874696	0.0576189	0.0364457	0.0222145	0.0100659	0.00937175	0.00659493	0.00590073	0.00590073	0.00138841	0.00208261	0.00242971	0.00138841	0.00173551	0.000347102	0.000694203	0.000347102	0.00138841	0.000347102	0.000347102	0	0.000347102	0.406109	0.179452	0.116973	0.0780979	0.0485942	0.0295036	0.0166609	0.00659493	0.00624783	0.00381812	0.00347102	0.00277681	0.000347102	0.000694203	0.000694203	0.000347102	0.000347102	0	0	0	0.000347102	0
	5	3	0.47024	0.21183	0.134566	0.0791128	0.0336414	0.0284658	0.0133087	0.00813309	0.00295749	0.0025878	0.00443623	0.00110906	0.00110906	0.00221811	0.000739372	0.000369686	0.000739372	0.000739372	0.00147874	0.000369686	0.000739372	0.000739372	0.000369686	0.000369686	0	0.452126	0.196303	0.120887	0.0698706	0.0277264	0.0210721	0.00924214	0.0051756	0.00110906	0.00110906	0.00221811	0	0	0.000369686	0	0	0	0	0	0	0	0
	6	1	0.423478	0.176589	0.138917	0.0723175	0.0477632	0.0322906	0.028927	0.0221998	0.0191726	0.00706357	0.00706357	0.00538177	0.00369997	0.0016818	0.00201816	0.00201816	0.0016818	0.00100908	0.000672721	0.000672721	0.00100908	0.00134544	0.0016818	0.00100908	0	0.401615	0.163135	0.125799	0.0628994	0.0396905	0.0262361	0.0228725	0.016818	0.0137908	0.00403633	0.00470905	0.00269088	0.00201816	0.000336361	0.000672721	0.000672721	0.000336361	0	0	0	0	0.000336361
	6	2	0.446092	0.204292	0.133287	0.0806001	0.0519888	0.0359386	0.0155269	0.00593161	0.00523378	0.0038381	0.00628053	0.00104676	0.000348918	0.00244243	0.00139567	0.00244243	0.000697837	0.000697837	0.00104676	0.000348918	0.000348918	0.000348918	0.000348918	0	0.000348918	0.423936	0.188067	0.118632	0.0715283	0.0443126	0.0275645	0.0108165	0.00348918	0.00279135	0.00209351	0.00348918	0	0	0.00104676	0.000348918	0.00104676	0	0	0	0	0	0
	6	3	0.478594	0.214758	0.134006	0.0737905	0.0382875	0.0194918	0.00974591	0.00556909	0.00522102	0.00417682	0.00348068	0.00139227	0.00139227	0.000348068	0.00208841	0.00174034	0.0010442	0.00139227	0.000696136	0	0.000348068	0.000696136	0	0	0.000696136	0.460146	0.197007	0.121128	0.0647407	0.0323703	0.0139227	0.00626523	0.00313261	0.00278455	0.00208841	0.00174034	0	0.000348068	0	0.000696136	0.000348068	0	0	0	0	0	0
	7	1	0.428176	0.189858	0.115611	0.068882	0.0539979	0.041883	0.0259605	0.0193839	0.0131533	0.00796123	0.00726895	0.00346141	0.00449983	0.00311526	0.0017307	0.00242298	0.0017307	0.00103842	0.00276912	0.00242298	0.0017307	0.000692281	0.000346141	0.000346141	0.000692281	0.40983	0.177916	0.102804	0.0581516	0.0449983	0.0363448	0.0200762	0.0145379	0.00865351	0.00484597	0.00380755	0.0017307	0.00207684	0.00103842	0.000346141	0.00103842	0.000346141	0	0.00103842	0.000692281	0.000346141	0
	7	2	0.423318	0.194144	0.138376	0.0904496	0.0467062	0.0331126	0.0216103	0.0139421	0.00836528	0.00627396	0.00313698	0.00313698	0.00418264	0.00209132	0.00243987	0.00104566	0.000697107	0.00104566	0.00104566	0.00139421	0.00104566	0.000697107	0.000348554	0	0.000697107	0.402579	0.180202	0.126176	0.0805159	0.039038	0.0268386	0.0170791	0.0097595	0.0052283	0.00383409	0.00139421	0.00139421	0.00174277	0.000697107	0.000697107	0	0	0	0	0.000348554	0	0
	7	3	0.478712	0.212526	0.122097	0.0712526	0.0372977	0.0228712	0.018297	0.00844476	0.0070373	0.00387051	0.00281492	0.00140746	0.00281492	0.00228712	0.00175932	0.00140746	0.00211119	0.00070373	0	0.000351865	0.00140746	0	0.00070373	0	0.00070373	0.459536	0.197396	0.109078	0.0626319	0.0302604	0.0172414	0.0137227	0.00527797	0.00387051	0.00211119	0.00105559	0	0.00105559	0.00070373	0.000351865	0.000351865	0.00070373	0	0	0	0.000351865	0
	8	1	0.430812	0.181945	0.100383	0.068665	0.0529801	0.042175	0.029627	0.0243987	0.016382	0.00766818	0.0097595	0.00557686	0.00487975	0.00313698	0.00348554	0.00348554	0.00313698	0.00243987	0.00139421	0.00174277	0.00174277	0.000697107	0.000697107	0.000697107	0.000348554	0.41443	0.168003	0.0892297	0.0599512	0.0432206	0.0352039	0.0237016	0.0188219	0.0125479	0.0045312	0.00592541	0.00348554	0.00278843	0.00139421	0.00139421	0.00139421	0.00139421	0.00104566	0.000348554	0.000348554	0.000348554	0
	8	2	0.399828	0.19	0.122414	0.0913793	0.0658621	0.0418966	0.0213793	0.0158621	0.0124138	0.0062069	0.00758621	0.00672414	0.00344828	0.00172414	0.00172414	0.00275862	0.00137931	0.00241379	0.000689655	0.000344828	0.00103448	0.000344828	0.000344828	0.000689655	0.000689655	0.378966	0.175517	0.112069	0.0817241	0.0568966	0.0351724	0.0158621	0.0127586	0.00862069	0.00344828	0.00448276	0.00413793	0.00172414	0.000344828	0.000689655	0.00103448	0	0.000689655	0	0	0	0
	8	3	0.429039	0.210816	0.131416	0.0912849	0.0499483	0.0237685	0.018257	0.00792284	0.00413365	0.00792284	0.00310024	0.00378918	0.00275577	0.00344471	0.00137788	0.00103341	0.00137788	0.00103341	0.00103341	0.000344471	0	0.00172236	0.000688942	0.00103341	0.000688942	0.411988	0.196693	0.116087	0.0819842	0.0413365	0.0179125	0.0134344	0.00516707	0.00206683	0.0048226	0.00137788	0.00206683	0.00103341	0.00137788	0.000344471	0	0	0	0	0	0	0.000344471
	9	1	0.40057	0.197078	0.125624	0.0784034	0.0470421	0.0356379	0.0270848	0.0188881	0.0149679	0.0153243	0.00712758	0.00285103	0.00356379	0.00694939	0.00142552	0.00356379	0.00392017	0.00213828	0.00249465	0.0017819	0.000712758	0.000356379	0.000712758	0.000712758	0.000356379	0.381682	0.183892	0.114041	0.0702067	0.0402708	0.0288667	0.02067	0.0142552	0.0106914	0.00997862	0.00392017	0.00106914	0.0017819	0.00427655	0	0.00142552	0.0017819	0.000712758	0.000712758	0.000712758	0	0
	9	2	0.407407	0.175402	0.115828	0.0814116	0.0621943	0.0506639	0.0328442	0.0190426	0.0153739	0.00663871	0.00489168	0.00524109	0.00244584	0.00419287	0.00279525	0.00139762	0.00296995	0.00104822	0.00139762	0.00104822	0.00139762	0.000698812	0.00139762	0.000349406	0.00139762	0.389937	0.159679	0.106569	0.07058	0.0527603	0.0433263	0.0251572	0.0143256	0.0108316	0.00384347	0.00279525	0.00279525	0.000698812	0.00139762	0.00104822	0.000349406	0.00104822	0	0.000349406	0	0.000349406	0
	9	3	0.448146	0.203984	0.126545	0.0813874	0.0429258	0.0305632	0.0144231	0.0116758	0.0116758	0.0051511	0.00446429	0.00274725	0.00343407	0.00171703	0.00343407	0.00103022	0.00103022	0.00103022	0.00103022	0.000343407	0.000343407	0.000686813	0.000686813	0.000343407	0.000686813	0.431319	0.190591	0.113668	0.0714286	0.0350275	0.0236951	0.00995879	0.00789835	0.00755495	0.00309066	0.00274725	0.00103022	0.00171703	0.000343407	0.00137363	0	0	0	0	0	0	0
[truncated: 29 more columns]
